# Supplementary material for: (1-Oxo-2,6,7-trioxa-1-phosphabicyclo­[2.2.2]octan-4-yl)methyl 4-methyl­benzene­sulfonate
Source: Acta Crystallogr Sect E Struct Rep Online. 2012 Apr 21;68(Pt 5):o1473. doi: 10.1107/S1600536812016674 (PMC3344584; doi:10.1107/S1600536812016674)
Supplement: Supplementary file 2 [file e-68-o1473-Isup2.hkl]

# 
# h,k,l, Fc-squared, Fo-squared, sigma(Fo-squared) and status flag 
# 
data_I
_shelx_title ' shelx in P2(1)/c' 
_shelx_refln_list_code          4 
_shelx_F_calc_maximum      178.22 
_exptl_crystal_F_000       696.00 
_reflns_d_resolution_high  0.7606 
 
loop_ 
 _symmetry_equiv_pos_as_xyz 
 'x, y, z' 
 '-x, y+1/2, -z+1/2' 
 '-x, -y, -z' 
 'x, -y-1/2, z-1/2' 
 
_cell_length_a     5.8884 
_cell_length_b    19.4398 
_cell_length_c    12.4685 
_cell_angle_alpha  90.000 
_cell_angle_beta  100.614 
_cell_angle_gamma  90.000 
 
_shelx_F_squared_multiplier     1.000 
 
loop_ 
 _refln_index_h 
 _refln_index_k 
 _refln_index_l 
 _refln_F_squared_calc 
 _refln_F_squared_meas 
 _refln_F_squared_sigma 
 _refln_observed_status 
   1   0   0      478.09      442.82      3.94 o 
   2   0   0        4.79        8.25      3.91 o 
   3   0   0      718.23      663.14     26.85 o 
   4   0   0       77.09       87.97      5.25 o 
   5   0   0      974.23     1031.34     33.49 o 
   6   0   0       10.99       16.37      7.79 o 
   7   0   0       22.58       32.20     19.25 o 
   1   1   0      556.71      575.80      4.67 o 
   2   1   0        7.77       19.34      1.04 o 
   3   1   0     2534.05     2716.58     55.59 o 
   4   1   0      111.50       99.73      4.38 o 
   5   1   0       58.16       51.54      4.96 o 
   6   1   0        3.69        1.78      3.57 o 
   7   1   0       54.19       56.24     27.06 o 
   0   2   0      221.34      213.63      4.23 o 
   1   2   0    31763.72    34367.34    960.09 o 
   2   2   0      463.92      397.29      5.25 o 
   3   2   0      237.23      257.09      8.78 o 
   4   2   0     2596.71     2457.28     71.35 o 
   5   2   0       36.91       30.12      8.27 o 
   6   2   0      217.31      225.91     12.93 o 
   7   2   0       61.71       72.82     12.84 o 
   1   3   0     7563.09     8248.08     56.57 o 
   2   3   0      116.53       93.96      1.76 o 
   3   3   0      709.71      747.18     13.60 o 
   4   3   0      445.67      443.08     10.10 o 
   5   3   0      212.75      259.85     13.94 o 
   6   3   0      538.51      562.44     22.53 o 
   7   3   0       34.30       31.75     14.29 o 
   0   4   0      322.63      258.70      3.10 o 
   1   4   0     2078.90     2233.67     34.27 o 
   2   4   0     2306.94     2729.60     47.57 o 
   3   4   0     1211.58     1207.32     15.50 o 
   4   4   0      224.81      229.08      8.57 o 
   5   4   0     2446.49     2408.50     49.06 o 
   6   4   0       58.53       64.06     16.12 o 
   7   4   0       85.20       82.42     10.75 o 
   1   5   0       47.27       67.81      1.49 o 
   2   5   0      276.00      315.30      3.97 o 
   3   5   0       65.26       72.90      1.99 o 
   4   5   0      297.32      305.36      7.31 o 
   5   5   0      224.30      211.68     10.89 o 
   6   5   0        5.90        7.22      3.42 o 
   7   5   0      111.82      128.07     12.60 o 
   0   6   0     8342.59     9278.33    169.03 o 
   1   6   0      689.55      744.18      6.41 o 
   2   6   0       34.01       31.46      1.61 o 
   3   6   0     1974.34     1962.73     38.34 o 
   4   6   0      104.98       99.15      7.08 o 
   5   6   0      152.15      143.58     12.45 o 
   6   6   0      114.98      110.86     10.65 o 
   7   6   0        9.32       10.61      5.69 o 
   1   7   0     1726.19     1671.11     18.93 o 
   2   7   0        8.02       13.17      1.36 o 
   3   7   0      255.17      258.20     12.46 o 
   4   7   0        1.86        5.13      3.49 o 
   5   7   0      160.98      137.62      9.55 o 
   6   7   0       11.39        8.01      3.01 o 
   7   7   0       71.47       56.37     18.27 o 
   0   8   0     2432.90     2658.03     27.84 o 
   1   8   0     1412.10     1375.98     12.70 o 
   2   8   0        0.79        1.50      0.83 o 
   3   8   0      606.06      600.88     15.24 o 
   4   8   0     5643.48     6288.84    212.55 o 
   5   8   0     1585.55     1602.66     40.17 o 
   6   8   0        7.10        9.89      4.15 o 
   7   8   0       76.42       82.61     12.80 o 
   1   9   0      131.94      134.75      3.16 o 
   2   9   0     1284.26     1399.81     26.32 o 
   3   9   0      254.95      230.14     11.67 o 
   4   9   0      242.95      220.39     12.43 o 
   5   9   0       35.70       34.44      8.95 o 
   6   9   0      163.12      157.07      9.40 o 
   7   9   0        0.01        2.38      3.71 o 
   0  10   0     2371.82     2445.92     32.10 o 
   1  10   0      518.13      605.17      7.82 o 
   2  10   0      395.09      376.25     12.14 o 
   3  10   0     1952.53     1911.74     35.91 o 
   4  10   0     4187.29     4511.14    111.82 o 
   5  10   0      269.84      268.54     12.42 o 
   6  10   0      218.01      213.77     11.64 o 
   7  10   0      102.72      124.40     13.92 o 
   1  11   0      451.10      466.28      7.40 o 
   2  11   0       30.34       24.60      4.37 o 
   3  11   0      236.47      211.50      9.53 o 
   4  11   0     1096.39     1034.91     37.31 o 
   5  11   0      109.17       83.42     19.14 o 
   6  11   0      101.32      106.99     11.17 o 
   0  12   0     4102.32     4249.34    137.56 o 
   1  12   0     1185.14     1156.25     16.84 o 
   2  12   0       84.32       71.93      3.38 o 
   3  12   0      120.64      130.17      3.78 o 
   4  12   0       25.51       23.81      7.12 o 
   5  12   0      867.81      884.60     30.36 o 
   6  12   0        0.12        2.52      3.09 o 
   1  13   0       54.19       50.53      4.34 o 
   2  13   0      225.04      224.91      9.84 o 
   3  13   0      556.13      520.33     13.60 o 
   4  13   0      612.46      578.31     19.85 o 
   5  13   0        2.07        2.41      3.49 o 
   6  13   0       51.80       46.55     18.61 o 
   0  14   0       86.89       85.24      7.71 o 
   1  14   0     1109.38     1108.13     21.50 o 
   2  14   0        6.00        6.85      2.01 o 
   3  14   0       89.14       74.03      5.41 o 
   4  14   0        0.77        0.47      3.63 o 
   5  14   0      161.92      155.82      9.10 o 
   6  14   0        0.18        1.65      3.87 o 
   1  15   0      664.88      666.13     19.03 o 
   2  15   0      120.61      138.91      7.61 o 
   3  15   0      771.84      718.97     22.52 o 
   4  15   0        7.73        6.09      3.50 o 
   5  15   0       12.85       14.18      5.09 o 
   6  15   0      340.66      349.98     26.99 o 
   0  16   0      106.66      123.20      7.75 o 
   1  16   0      845.00      830.22     23.00 o 
   2  16   0       31.87       29.52      7.63 o 
   3  16   0       25.44       22.30      6.13 o 
   4  16   0       19.13       31.11      8.07 o 
   5  16   0       37.35       43.11     15.02 o 
   1  17   0       39.32       49.70     11.76 o 
   2  17   0      680.99      717.05     18.29 o 
   3  17   0        5.40        2.62      2.90 o 
   4  17   0       10.14        6.68      3.63 o 
   5  17   0       37.92       40.34     12.95 o 
   0  18   0     3533.75     3675.09     76.71 o 
   1  18   0      287.33      298.29     17.36 o 
   2  18   0       76.96       70.88      5.63 o 
   3  18   0      176.49      205.28     10.54 o 
   4  18   0       17.86       18.04      7.74 o 
   5  18   0      141.36      154.00     15.49 o 
   1  19   0        0.98        1.30      1.86 o 
   2  19   0        8.69       12.35      5.16 o 
   3  19   0       46.46       44.59     15.04 o 
   4  19   0       14.41       11.76      6.86 o 
   5  19   0       25.08       29.26     13.88 o 
   0  20   0      332.22      323.14     18.85 o 
   1  20   0      536.04      571.56     21.62 o 
   2  20   0       45.72       44.86      6.85 o 
   3  20   0        5.70        6.30      3.62 o 
   4  20   0      733.80      862.28     82.53 o 
   1  21   0        3.83        4.65      3.61 o 
   2  21   0       16.19       16.46      8.17 o 
   3  21   0      160.18      152.35     17.39 o 
   4  21   0        3.73        7.18      6.37 o 
   0  22   0        0.11        3.42      5.45 o 
   1  22   0       44.13       31.66     11.85 o 
   2  22   0       42.80       44.70     11.10 o 
   3  22   0      135.59      148.06     15.24 o 
   1  23   0        9.05        9.36      5.84 o 
   2  23   0        3.24        2.33      4.24 o 
   3  23   0       77.97       81.14     16.25 o 
   0  24   0      185.92      185.96     23.12 o 
   1  24   0        2.37        5.67      3.97 o 
   2  24   0        9.15        8.40      5.22 o 
   1  25   0      179.76      203.54     19.57 o 
  -7   1   1        0.70        3.38      4.83 o 
  -6   1   1       52.60       31.04      9.11 o 
  -5   1   1      201.56      195.28      9.91 o 
  -4   1   1       22.66       34.50      2.89 o 
  -3   1   1        9.50       20.68      2.85 o 
  -2   1   1       15.62        9.24      1.67 o 
  -1   1   1     3302.61     3439.29     18.07 o 
   0   1   1     2449.47     2643.14     18.34 o 
   1   1   1       27.78       28.32      0.87 o 
   2   1   1      357.12      362.01      4.40 o 
   3   1   1      772.70      767.54      9.79 o 
   4   1   1      100.61      103.75      4.34 o 
   5   1   1      497.25      544.11     14.49 o 
   6   1   1      774.03      770.58     32.58 o 
   7   1   1      238.14      261.62     30.86 o 
  -7   2   1       68.23       76.37     13.15 o 
  -6   2   1        3.17        1.48      2.31 o 
  -5   2   1      127.83      127.69      8.30 o 
  -4   2   1      140.36      131.85      5.41 o 
  -3   2   1     5503.89     6310.12    107.15 o 
  -2   2   1      312.76      360.25      3.49 o 
  -1   2   1     7495.57     7864.59     55.48 o 
   0   2   1      295.68      284.06      1.89 o 
   1   2   1     8465.13     9449.40    126.94 o 
   2   2   1       31.10       31.72      1.32 o 
   3   2   1      442.17      493.66      6.08 o 
   4   2   1      286.82      261.95      7.12 o 
   5   2   1      619.27      642.73     16.51 o 
   6   2   1      135.88      118.11      9.44 o 
   7   2   1      107.67      117.64     25.46 o 
  -7   3   1       12.02       13.25      6.54 o 
  -6   3   1      190.49      201.11     11.26 o 
  -5   3   1        0.03        3.36      2.45 o 
  -4   3   1       88.57       81.19      4.49 o 
  -3   3   1      312.25      340.92      4.98 o 
  -2   3   1      213.59      213.64      3.23 o 
  -1   3   1     8997.16     9651.13     78.39 o 
   0   3   1     2044.49     2064.28     15.70 o 
   1   3   1     5412.05     5715.69    105.55 o 
   2   3   1     4238.55     4325.52     94.58 o 
   3   3   1       83.07       81.48      2.29 o 
   4   3   1      130.23      127.60      5.52 o 
   5   3   1        9.37       10.41      3.46 o 
   6   3   1        0.98        2.89      3.63 o 
   7   3   1      219.62      223.95     19.00 o 
  -7   4   1       54.78       60.40     21.73 o 
  -6   4   1       26.74       23.44      6.69 o 
  -5   4   1      689.91      742.79     18.17 o 
  -4   4   1     1351.82     1382.78     26.38 o 
  -3   4   1     1070.98     1034.88     15.76 o 
  -2   4   1       98.70       83.40      2.25 o 
  -1   4   1      300.19      276.23      2.83 o 
   0   4   1    28802.75    30566.56    339.26 o 
   1   4   1     2292.60     2471.08     33.29 o 
   2   4   1      449.25      397.22      6.30 o 
   3   4   1      151.95      148.01      2.16 o 
   4   4   1      903.17      902.46     17.17 o 
   5   4   1     2184.84     2158.24     57.64 o 
   6   4   1       16.00       11.09      4.32 o 
   7   4   1        0.23        1.48      4.24 o 
  -7   5   1      178.88      185.28     13.02 o 
  -6   5   1      110.71      107.32      8.25 o 
  -5   5   1       75.62       62.08      5.75 o 
  -4   5   1      628.49      578.28     13.26 o 
  -3   5   1     1281.38     1249.92     16.07 o 
  -2   5   1       25.93       41.91      1.49 o 
  -1   5   1      581.51      537.44      3.84 o 
   0   5   1     6237.52     7124.02     83.77 o 
   1   5   1    12041.91    13473.48    160.28 o 
   2   5   1      855.74      812.47     10.97 o 
   3   5   1       19.14       22.82      5.87 o 
   4   5   1      603.10      579.55     17.63 o 
   5   5   1      176.30      163.60     11.17 o 
   6   5   1       39.97       45.00     10.20 o 
   7   5   1       41.06       34.17     12.81 o 
  -7   6   1      475.90      507.86     32.87 o 
  -6   6   1      135.84      141.32      9.41 o 
  -5   6   1      132.49      118.29      8.06 o 
  -4   6   1     7440.88     7856.91    173.91 o 
  -3   6   1      149.86      125.74      3.02 o 
  -2   6   1      951.03      897.65      9.03 o 
  -1   6   1     1997.41     2409.94     35.26 o 
   0   6   1     1158.79     1231.58     15.12 o 
   1   6   1    14945.27    15334.91    339.90 o 
   2   6   1     1406.57     1406.48     39.73 o 
   3   6   1      491.40      476.98     17.83 o 
   4   6   1     2040.07     2094.57     49.57 o 
   5   6   1       21.60       20.36      5.22 o 
   6   6   1      325.98      295.82     13.81 o 
   7   6   1      121.15      104.44     15.95 o 
  -7   7   1        9.87        8.07      5.03 o 
  -6   7   1      239.37      226.69     11.10 o 
  -5   7   1       14.98       24.66      6.74 o 
  -4   7   1      120.22      126.34      7.00 o 
  -3   7   1      475.54      418.34     12.65 o 
  -2   7   1      966.19      920.36     15.63 o 
  -1   7   1       40.48       34.82      1.43 o 
   0   7   1      332.64      401.73      5.20 o 
   1   7   1     2502.28     2485.50     33.01 o 
   2   7   1      653.15      540.01     54.04 o 
   3   7   1     1257.93     1344.51     36.28 o 
   4   7   1       11.82       15.06      4.26 o 
   5   7   1      560.17      523.15     17.17 o 
   6   7   1      601.73      665.82     24.51 o 
   7   7   1       40.55       28.48     14.77 o 
  -7   8   1        0.05        2.47      3.04 o 
  -6   8   1       15.31       14.81      5.04 o 
  -5   8   1     3148.27     3142.85     41.95 o 
  -4   8   1       69.56       67.78      3.17 o 
  -3   8   1     3351.63     3429.46     45.84 o 
  -2   8   1      541.21      636.33      9.93 o 
  -1   8   1       45.31       41.78      1.41 o 
   0   8   1     3154.09     2947.34     21.73 o 
   1   8   1      352.02      390.83      6.64 o 
   2   8   1       27.17       32.14      1.60 o 
   3   8   1      196.46      183.44      9.75 o 
   4   8   1      248.42      252.09      8.93 o 
   5   8   1      644.41      635.55     19.17 o 
   6   8   1      154.89      158.01      8.74 o 
   7   8   1       10.86        7.68      4.91 o 
  -7   9   1       16.23       12.40      6.12 o 
  -6   9   1       15.70       17.65      5.78 o 
  -5   9   1      192.81      186.73     15.43 o 
  -4   9   1      125.83      127.80      2.40 o 
  -3   9   1      377.12      364.16      8.51 o 
  -2   9   1      114.69      137.07      3.25 o 
  -1   9   1     1927.45     1892.29     17.90 o 
   0   9   1       26.64       29.98      2.05 o 
   1   9   1      106.20      122.28      2.80 o 
   2   9   1     3623.18     3927.04     66.39 o 
   3   9   1       31.65       41.95     10.64 o 
   4   9   1     1964.78     1917.29     44.83 o 
   5   9   1       12.36       15.00      5.49 o 
   6   9   1        1.99        0.43      3.44 o 
   7   9   1      751.25      820.91     47.51 o 
  -7  10   1        2.72        5.05      2.61 o 
  -6  10   1        0.74        3.20      3.49 o 
  -5  10   1      636.95      622.06     26.69 o 
  -4  10   1     1240.29     1189.44     32.75 o 
  -3  10   1      127.70      128.66      5.01 o 
  -2  10   1        7.94        7.41      1.89 o 
  -1  10   1     1489.84     1448.95     23.05 o 
   0  10   1      986.61      981.35     11.45 o 
   1  10   1       89.38      104.96      2.77 o 
   2  10   1      190.86      174.58      6.37 o 
   3  10   1       14.76       28.04      7.92 o 
   4  10   1      324.17      294.88     15.78 o 
   5  10   1        7.59       10.32      4.20 o 
   6  10   1       53.93       59.89     11.23 o 
  -6  11   1        0.06        1.58      2.70 o 
  -5  11   1       25.90       35.39     10.71 o 
  -4  11   1       29.87       32.93      8.75 o 
  -3  11   1        0.13        1.50      1.11 o 
  -2  11   1     1805.75     1970.19     26.86 o 
  -1  11   1        0.08        0.31      0.99 o 
   0  11   1      381.54      376.18      5.69 o 
   1  11   1      382.86      376.16     10.39 o 
   2  11   1      128.55      129.48      5.41 o 
   3  11   1     2091.61     2196.76     57.76 o 
   4  11   1       11.43       13.81      3.84 o 
   5  11   1      187.02      180.22     11.47 o 
   6  11   1      455.16      494.73     24.74 o 
  -6  12   1       12.47       13.23      5.90 o 
  -5  12   1       83.60       73.68      9.74 o 
  -4  12   1      816.51      869.17     29.60 o 
  -3  12   1      259.71      259.10      6.18 o 
  -2  12   1       11.88       12.72      2.91 o 
  -1  12   1     1083.86     1060.98     16.70 o 
   0  12   1      141.14      139.08      5.74 o 
   1  12   1     1726.10     1765.69     31.42 o 
   2  12   1       13.44        7.99      2.02 o 
   3  12   1      176.87      171.31      9.87 o 
   4  12   1      119.41      122.38     11.42 o 
   5  12   1      262.70      254.02     12.42 o 
   6  12   1       22.91       15.37      7.05 o 
  -6  13   1       11.37       11.70      6.06 o 
  -5  13   1      110.17      104.74     11.15 o 
  -4  13   1       32.37       33.78      9.92 o 
  -3  13   1      591.20      640.34     26.63 o 
  -2  13   1       13.32       14.80      3.60 o 
  -1  13   1      792.30      753.71     15.10 o 
   0  13   1        1.50        5.26      1.54 o 
   1  13   1      122.82      128.93      5.76 o 
   2  13   1      155.54      160.25      7.62 o 
   3  13   1        7.76       13.72      3.64 o 
   4  13   1      280.47      272.75     18.00 o 
   5  13   1      313.53      299.10     13.95 o 
   6  13   1        3.08        6.93      3.91 o 
  -6  14   1       28.49       24.11     12.26 o 
  -5  14   1        0.09        2.52      2.50 o 
  -4  14   1      863.67      848.26     34.65 o 
  -3  14   1     1539.82     1521.01     48.80 o 
  -2  14   1      275.51      253.32      5.72 o 
  -1  14   1      847.23      842.21     16.52 o 
   0  14   1     1872.55     1939.70     33.93 o 
   1  14   1      599.24      612.33     15.89 o 
   2  14   1       16.67       23.78      5.65 o 
   3  14   1       26.20       27.54      2.99 o 
   4  14   1       18.93       26.82      6.27 o 
   5  14   1      421.40      446.10     19.98 o 
   6  14   1      110.59      112.10     11.39 o 
  -6  15   1        5.35        7.16      6.36 o 
  -5  15   1       37.17       38.06     11.86 o 
  -4  15   1       40.16       41.01      6.28 o 
  -3  15   1       90.86       83.54      5.23 o 
  -2  15   1      135.75      131.86      4.32 o 
  -1  15   1       27.33       28.42      6.84 o 
   0  15   1        5.66        3.64      1.66 o 
   1  15   1      265.70      255.43      8.58 o 
   2  15   1      239.95      265.05     12.59 o 
   3  15   1      180.69      185.69     15.44 o 
   4  15   1       59.25       44.32     13.02 o 
   5  15   1       17.03       18.96      5.84 o 
   6  15   1       28.93       21.45      8.05 o 
  -6  16   1       46.03       38.22     25.57 o 
  -5  16   1       53.23       46.53     19.06 o 
  -4  16   1      267.70      272.68     13.39 o 
  -3  16   1       31.55       23.13      5.63 o 
  -2  16   1      348.22      365.44     16.51 o 
  -1  16   1      552.43      534.79     14.90 o 
   0  16   1     2430.26     2501.78     62.53 o 
   1  16   1      133.54      118.05      6.98 o 
   2  16   1        4.01        6.82      2.74 o 
   3  16   1      205.64      176.98      9.97 o 
   4  16   1      355.17      365.58     16.59 o 
   5  16   1      597.72      641.56     30.66 o 
  -5  17   1       28.75       27.59     14.82 o 
  -4  17   1       78.83       63.78     25.11 o 
  -3  17   1      141.32      150.32      7.24 o 
  -2  17   1        6.13        6.92      2.53 o 
  -1  17   1       71.07       65.81      4.92 o 
   0  17   1       16.33       12.68      3.44 o 
   1  17   1        5.16        3.95      2.18 o 
   2  17   1       36.94       36.41      5.20 o 
   3  17   1      251.80      256.20     13.70 o 
   4  17   1        0.06        1.14      5.51 o 
   5  17   1       21.93       23.89      7.04 o 
  -5  18   1      109.70      107.53     23.25 o 
  -4  18   1       18.40       19.03      8.16 o 
  -3  18   1       32.10       31.18     11.85 o 
  -2  18   1        5.53        6.26      2.59 o 
  -1  18   1       76.21       55.59      7.12 o 
   0  18   1        0.59        1.68      2.54 o 
   1  18   1     1112.64     1089.28     27.02 o 
   2  18   1        0.71        1.25      1.99 o 
   3  18   1        9.17        6.43      4.13 o 
   4  18   1      322.81      356.18     18.27 o 
   5  18   1       14.32       11.02      5.81 o 
  -5  19   1      111.72      116.01     13.87 o 
  -4  19   1       62.48       47.17     18.23 o 
  -3  19   1        0.59        1.65      3.13 o 
  -2  19   1      146.26      158.44      8.04 o 
  -1  19   1       10.88        9.61      3.98 o 
   0  19   1      309.11      293.29     12.04 o 
   1  19   1       75.83       67.92     11.31 o 
   2  19   1       70.97       68.29      5.33 o 
   3  19   1        1.90        7.31      3.98 o 
   4  19   1       57.60       56.79     19.48 o 
  -4  20   1        5.21        5.76      4.57 o 
  -3  20   1       68.54       61.71     11.36 o 
  -2  20   1       12.00       17.41      6.18 o 
  -1  20   1       18.44       14.10      4.30 o 
   0  20   1      348.18      336.32     13.54 o 
   1  20   1      280.05      288.06     12.17 o 
   2  20   1        5.70        9.11      5.52 o 
   3  20   1      229.68      258.87     18.46 o 
   4  20   1      242.83      285.84     26.44 o 
  -4  21   1       82.83       95.60     16.40 o 
  -3  21   1       21.09       23.32      8.25 o 
  -2  21   1        0.24        0.76      2.63 o 
  -1  21   1      538.92      520.51     19.86 o 
   0  21   1        7.97        6.57      3.64 o 
   1  21   1      132.91      121.84      7.52 o 
   2  21   1      133.22      130.46     13.84 o 
   3  21   1        5.68        9.31      6.63 o 
   4  21   1      111.23       72.13     27.48 o 
  -3  22   1       28.69       30.16     11.98 o 
  -2  22   1        0.93        2.54      4.26 o 
  -1  22   1       44.68       36.97     13.55 o 
   0  22   1      272.44      266.03     13.55 o 
   1  22   1        0.35        2.39      3.89 o 
   2  22   1      122.90      131.77     13.83 o 
   3  22   1      302.67      321.32     29.32 o 
  -3  23   1        0.10        3.21      3.77 o 
  -2  23   1       86.67       89.27     10.68 o 
  -1  23   1        5.73        4.95      3.74 o 
   0  23   1      150.51      150.97     15.30 o 
   1  23   1      102.41       97.93      8.76 o 
   2  23   1       24.42       21.79     11.46 o 
   3  23   1      153.48      155.11     15.50 o 
  -2  24   1        2.78        4.05      6.93 o 
  -1  24   1        6.83        8.20      5.65 o 
   0  24   1        0.01        1.76      3.31 o 
   1  24   1      426.60      465.41     39.97 o 
   2  24   1        2.11        3.83      4.99 o 
  -1  25   1        8.43       11.83      6.52 o 
   0  25   1      100.46       96.35     14.27 o 
   1  25   1        3.61        3.17      6.01 o 
  -7   0   2       10.74       12.43     17.41 o 
  -6   0   2       19.49       31.36     16.21 o 
  -5   0   2      130.67      144.92     14.15 o 
  -4   0   2     1155.40     1393.08     31.49 o 
  -3   0   2     4595.79     5035.88     84.47 o 
  -2   0   2    20552.70    22213.32    206.03 o 
  -1   0   2      380.26      311.79      4.51 o 
   0   0   2      786.77      845.48     13.35 o 
   1   0   2     1550.27     1579.96     38.61 o 
   2   0   2     1625.08     1871.77     23.25 o 
   3   0   2     1062.64     1141.42     18.94 o 
   4   0   2      302.93      272.26     10.22 o 
   5   0   2     3749.51     3901.92    253.36 o 
   6   0   2      302.10      288.78     21.92 o 
   7   0   2        8.08       10.19      6.78 o 
  -7   1   2       47.42       54.03     22.83 o 
  -6   1   2      398.70      413.79     19.29 o 
  -5   1   2      999.86     1029.49     24.47 o 
  -4   1   2        0.94        4.55      1.66 o 
  -3   1   2     2673.69     2746.92     27.26 o 
  -2   1   2     2754.64     2928.15     29.61 o 
  -1   1   2    17863.05    19315.24    375.70 o 
   0   1   2     3897.20     4252.93     33.20 o 
   1   1   2       50.29       45.43      1.44 o 
   2   1   2     3794.22     3874.81     56.53 o 
   3   1   2       59.88       61.61      2.25 o 
   4   1   2      373.43      377.65      8.92 o 
   5   1   2      226.36      221.75     11.80 o 
   6   1   2        0.01        4.11      4.59 o 
   7   1   2      104.84       99.90     36.21 o 
  -7   2   2      330.79      367.19     23.73 o 
  -6   2   2        0.05        2.05      2.21 o 
  -5   2   2      188.26      163.11      9.42 o 
  -4   2   2     1944.65     1960.92     30.12 o 
  -3   2   2     2356.14     2499.96     30.08 o 
  -2   2   2      113.99       97.25      2.03 o 
  -1   2   2     1587.37     1691.36     19.63 o 
   0   2   2       51.04       44.29      0.95 o 
   1   2   2     5416.43     5555.29     48.41 o 
   2   2   2       19.49       26.36      1.56 o 
   3   2   2      593.59      674.82      9.15 o 
   4   2   2      197.78      180.00      8.13 o 
   5   2   2      173.07      188.75     12.71 o 
   6   2   2     1176.46     1132.49     50.46 o 
   7   2   2       33.39       28.96     16.77 o 
  -7   3   2        6.46        8.32      4.63 o 
  -6   3   2       90.31       96.81      8.59 o 
  -5   3   2     1288.11     1286.58     28.11 o 
  -4   3   2       79.71       90.49      5.59 o 
  -3   3   2        9.69       30.02      3.84 o 
  -2   3   2     5745.71     5812.85     58.57 o 
  -1   3   2       56.89       59.01      1.29 o 
   0   3   2     5791.29     6208.57     67.17 o 
   1   3   2     2498.28     2407.61     21.60 o 
   2   3   2       10.48        8.75      0.96 o 
   3   3   2     1114.32     1155.17     14.69 o 
   4   3   2       20.78       18.05      3.96 o 
   5   3   2      387.43      396.67     13.77 o 
   6   3   2      124.17      123.12     14.18 o 
   7   3   2       51.68       41.65     13.42 o 
  -7   4   2      207.97      230.49     13.85 o 
  -6   4   2        3.51        3.45      2.43 o 
  -5   4   2      119.58      124.38      8.47 o 
  -4   4   2     2175.08     2308.77     42.37 o 
  -3   4   2       51.33       40.04      2.27 o 
  -2   4   2      386.61      385.78      4.52 o 
  -1   4   2     1376.23     1416.73     16.16 o 
   0   4   2     8750.42     9632.83     90.99 o 
   1   4   2     4339.46     4849.36     51.66 o 
   2   4   2        3.51        3.70      1.13 o 
   3   4   2     1037.68     1099.16     21.72 o 
   4   4   2        6.51        5.80      2.17 o 
   5   4   2      114.70      100.66      8.31 o 
   6   4   2      888.48      872.04     32.69 o 
   7   4   2        2.70        2.85      5.30 o 
  -7   5   2       12.18       10.46      5.36 o 
  -6   5   2      313.28      278.45     13.87 o 
  -5   5   2       25.58       27.13      6.34 o 
  -4   5   2     2578.03     2433.75     54.74 o 
  -3   5   2        2.91        1.81      0.82 o 
  -2   5   2       26.63       33.25      1.40 o 
  -1   5   2     9017.41     9467.92     96.69 o 
   0   5   2        0.87        3.14      1.22 o 
   1   5   2      815.68      932.25      9.67 o 
   2   5   2     1415.35     1347.00     17.46 o 
   3   5   2     1360.94     1309.01     67.10 o 
   4   5   2     1227.55     1233.79     30.99 o 
   5   5   2      238.06      240.63     19.70 o 
   6   5   2      694.98      723.64     26.17 o 
   7   5   2      535.75      552.62     33.99 o 
  -7   6   2       73.23       73.69     16.13 o 
  -6   6   2       27.39       29.84      8.59 o 
  -5   6   2      160.10      173.48     10.55 o 
  -4   6   2       34.28       40.03      4.23 o 
  -3   6   2     1434.45     1620.31     22.97 o 
  -2   6   2      326.86      361.72      6.11 o 
  -1   6   2     2729.68     3010.42     28.39 o 
   0   6   2      537.67      533.59      4.19 o 
   1   6   2     1492.24     1608.12     27.60 o 
   2   6   2      414.09      426.84     11.07 o 
   3   6   2      155.03      146.82      8.05 o 
   4   6   2        9.91       10.00      3.23 o 
   5   6   2      135.11      128.89     13.03 o 
   6   6   2        0.42       -0.22      4.35 o 
   7   6   2      277.94      298.65     28.87 o 
  -7   7   2       28.19       25.54     10.98 o 
  -6   7   2       74.00       78.79     13.24 o 
  -5   7   2     1543.04     1519.67     41.05 o 
  -4   7   2      155.93      152.67      8.26 o 
  -3   7   2      353.20      335.88     10.88 o 
  -2   7   2     2252.94     2195.03     29.28 o 
  -1   7   2     1216.77     1312.36     24.63 o 
   0   7   2       70.77       51.97      1.52 o 
   1   7   2      586.37      546.77     12.69 o 
   2   7   2      503.80      462.36      9.83 o 
   3   7   2      717.91      723.50     17.13 o 
   4   7   2     1406.11     1379.00     40.14 o 
   5   7   2      730.16      762.88     29.26 o 
   6   7   2      177.80      200.54     10.40 o 
   7   7   2      240.29      247.41     29.06 o 
  -7   8   2       80.34       78.89     12.69 o 
  -6   8   2      225.08      201.14     19.62 o 
  -5   8   2      261.69      255.13     18.71 o 
  -4   8   2       47.95       40.98      3.52 o 
  -3   8   2      172.39      160.64      6.06 o 
  -2   8   2     1446.83     1546.22     19.70 o 
  -1   8   2      362.90      377.50      5.19 o 
   0   8   2      774.40      787.16      7.37 o 
   1   8   2     5790.88     6473.21     83.02 o 
   2   8   2     5891.59     6471.23     71.63 o 
   3   8   2      371.12      414.58     12.57 o 
   4   8   2        7.35        9.81      3.98 o 
   5   8   2      114.03      112.65      9.04 o 
   6   8   2       15.80       18.59      5.75 o 
  -7   9   2       54.67       47.38     10.27 o 
  -6   9   2       24.76       27.84      8.56 o 
  -5   9   2       26.06       32.56      9.26 o 
  -4   9   2      415.52      407.30     11.73 o 
  -3   9   2       55.13       65.51      3.97 o 
  -2   9   2      597.76      636.41      8.64 o 
  -1   9   2      922.19      961.70     21.32 o 
   0   9   2      346.25      355.39      5.14 o 
   1   9   2      524.20      472.07      6.99 o 
   2   9   2        1.60        1.35      1.74 o 
   3   9   2      716.08      702.02     18.87 o 
   4   9   2       45.35       62.18      9.33 o 
   5   9   2      122.74      111.03     13.97 o 
   6   9   2       48.33       40.07     14.68 o 
  -7  10   2      118.85      124.43      8.47 o 
  -6  10   2      167.02      170.62      9.55 o 
  -5  10   2       11.61       11.80      3.27 o 
  -4  10   2     2203.42     2167.74     44.98 o 
  -3  10   2       44.59       41.22      3.10 o 
  -2  10   2        0.74        0.77      1.09 o 
  -1  10   2     1738.17     1771.27     30.00 o 
   0  10   2      696.13      725.90     10.84 o 
   1  10   2    11245.10    13336.48    173.17 o 
   2  10   2     1950.64     2156.65     47.38 o 
   3  10   2        0.84        6.42      4.58 o 
   4  10   2       12.33       21.22      4.74 o 
   5  10   2        1.55        1.47      3.34 o 
   6  10   2       38.33       35.80     13.72 o 
  -6  11   2        1.33        4.43      3.60 o 
  -5  11   2      361.07      385.17     18.51 o 
  -4  11   2       24.32       30.77      6.27 o 
  -3  11   2      431.40      413.92     10.38 o 
  -2  11   2      294.59      315.12      9.43 o 
  -1  11   2       12.74       10.10      1.57 o 
   0  11   2      139.01      113.17      3.25 o 
   1  11   2       37.81       38.97      3.65 o 
   2  11   2      462.19      486.48     11.10 o 
   3  11   2      212.10      226.70      9.35 o 
   4  11   2       24.30       37.33      8.29 o 
   5  11   2      196.38      201.57     10.85 o 
   6  11   2      380.58      409.25     20.98 o 
  -6  12   2        4.12        7.83      3.32 o 
  -5  12   2      452.56      421.45     19.59 o 
  -4  12   2      354.18      353.62     16.59 o 
  -3  12   2     1792.66     1703.32     37.14 o 
  -2  12   2       18.66       17.38      2.64 o 
  -1  12   2        1.94        1.42      0.98 o 
   0  12   2     1204.35     1217.05     18.73 o 
   1  12   2      622.99      628.92     11.52 o 
   2  12   2      201.56      184.00      8.14 o 
   3  12   2      279.10      246.11      8.76 o 
   4  12   2        1.96        3.49      2.69 o 
   5  12   2      305.54      335.30     15.67 o 
   6  12   2       14.12        8.12      5.06 o 
  -6  13   2      382.42      390.40     22.81 o 
  -5  13   2        0.32        1.49      2.87 o 
  -4  13   2       67.32       57.00      7.43 o 
  -3  13   2       43.73       47.89      3.24 o 
  -2  13   2      109.18      118.80      6.01 o 
  -1  13   2      957.80      914.25     18.67 o 
   0  13   2       24.99       22.18      2.73 o 
   1  13   2       52.58       43.31      3.99 o 
   2  13   2     2146.06     2195.46     48.07 o 
   3  13   2      346.45      329.55     17.13 o 
   4  13   2      209.83      196.35      8.56 o 
   5  13   2      125.49      134.26     14.25 o 
   6  13   2       83.26       82.55     19.85 o 
  -6  14   2       77.02       82.04     10.56 o 
  -5  14   2       12.33        9.72      5.10 o 
  -4  14   2     1271.64     1297.26     45.63 o 
  -3  14   2      104.39      100.02      7.85 o 
  -2  14   2      119.83      118.20      4.02 o 
  -1  14   2       18.89       23.11      3.53 o 
   0  14   2      640.17      661.80     13.63 o 
   1  14   2     1210.44     1126.40     25.85 o 
   2  14   2     1940.12     1936.43     52.54 o 
   3  14   2       82.00       90.79      7.96 o 
   4  14   2        8.05        5.82      3.60 o 
   5  14   2       10.86       11.70      4.76 o 
   6  14   2      296.81      295.98     19.96 o 
  -6  15   2       15.79       12.47      5.06 o 
  -5  15   2      108.32      116.50     10.17 o 
  -4  15   2      372.62      391.14     16.66 o 
  -3  15   2       80.63       70.16      5.47 o 
  -2  15   2      803.73      858.60     27.27 o 
  -1  15   2      433.17      420.81     11.92 o 
   0  15   2     2369.95     2359.82     46.48 o 
   1  15   2     1137.59     1108.47     30.85 o 
   2  15   2       53.08       36.32      5.17 o 
   3  15   2      940.42      980.82     28.89 o 
   4  15   2       15.67       20.13      7.74 o 
   5  15   2       93.87       84.45     17.07 o 
  -6  16   2        6.14        5.35      2.91 o 
  -5  16   2      127.44      111.55     15.61 o 
  -4  16   2      209.57      224.35     15.05 o 
  -3  16   2       13.65        8.81      2.74 o 
  -2  16   2      638.13      672.35     19.75 o 
  -1  16   2       25.97       23.18      2.76 o 
   0  16   2       62.82       54.41      3.77 o 
   1  16   2      490.65      455.89     11.08 o 
   2  16   2      256.18      236.82     13.64 o 
   3  16   2        2.00       -0.52      3.44 o 
   4  16   2      118.13      139.35      9.72 o 
   5  16   2        5.34        3.57      3.65 o 
  -5  17   2      117.50       99.83     15.70 o 
  -4  17   2       78.42       80.58     21.24 o 
  -3  17   2      824.70      832.01     31.04 o 
  -2  17   2      164.41      172.09     11.10 o 
  -1  17   2     1745.83     1727.02     42.12 o 
   0  17   2      240.22      237.37     11.69 o 
   1  17   2      518.88      495.68     15.27 o 
   2  17   2      535.03      589.70     17.21 o 
   3  17   2      385.64      352.10     15.98 o 
   4  17   2      456.63      451.35     20.92 o 
   5  17   2       24.34       22.15      7.34 o 
  -5  18   2      132.19      142.91     15.19 o 
  -4  18   2       13.05       11.22      4.75 o 
  -3  18   2      745.14      823.34     32.27 o 
  -2  18   2      302.91      297.48     13.99 o 
  -1  18   2      283.72      277.08     18.05 o 
   0  18   2        0.12        2.39      1.71 o 
   1  18   2        5.18        6.81      2.38 o 
   2  18   2        0.74        1.96      2.42 o 
   3  18   2       82.73       52.27      7.84 o 
   4  18   2       59.71       68.52     10.00 o 
   5  18   2      438.41      470.12     33.33 o 
  -5  19   2      103.13      125.99     20.42 o 
  -4  19   2      131.66      113.10     26.61 o 
  -3  19   2       62.14       60.62     17.85 o 
  -2  19   2      277.93      281.09     13.58 o 
  -1  19   2        3.01        2.99      2.23 o 
   0  19   2      417.22      402.39     15.86 o 
   1  19   2       32.45       31.83     10.03 o 
   2  19   2      115.20      114.08      9.27 o 
   3  19   2      286.49      287.38     18.45 o 
   4  19   2       49.05       34.73     14.08 o 
  -4  20   2      147.08      144.43     12.15 o 
  -3  20   2       58.69       64.83     20.04 o 
  -2  20   2       87.86       81.93      7.99 o 
  -1  20   2        2.01        5.94      2.06 o 
   0  20   2      175.85      155.64      8.22 o 
   1  20   2      153.99      166.69      8.59 o 
   2  20   2      107.29       91.80      8.87 o 
   3  20   2        3.15        4.44      3.04 o 
   4  20   2       85.87      113.90      9.39 o 
  -4  21   2        2.27        2.41      4.04 o 
  -3  21   2       53.11       47.49     16.02 o 
  -2  21   2      261.05      276.13     13.90 o 
  -1  21   2        6.13        7.44      4.49 o 
   0  21   2       31.29       25.18      9.97 o 
   1  21   2        4.11        5.77      3.69 o 
   2  21   2        1.48        2.00      3.78 o 
   3  21   2       64.70       58.56     12.63 o 
   4  21   2        6.77       10.87      5.36 o 
  -3  22   2       58.82       40.76     18.72 o 
  -2  22   2       74.44       53.53      9.41 o 
  -1  22   2       39.92       40.76     14.85 o 
   0  22   2      155.27      164.26      8.71 o 
   1  22   2       63.96       55.66     14.47 o 
   2  22   2      325.16      362.05     25.15 o 
   3  22   2       42.90       34.31     16.96 o 
  -3  23   2      101.72       97.02     15.15 o 
  -2  23   2      100.03      102.64     11.09 o 
  -1  23   2      131.51      118.58      7.76 o 
   0  23   2       74.22       58.72     28.07 o 
   1  23   2        0.03        3.94      2.86 o 
   2  23   2        1.60        4.68      4.37 o 
   3  23   2      135.15      153.17     14.75 o 
  -2  24   2       12.13       10.44      7.99 o 
  -1  24   2       44.13       27.89     15.89 o 
   0  24   2       12.97       11.03      5.84 o 
   1  24   2        4.79        7.25      8.09 o 
   2  24   2        1.88        2.39      4.20 o 
  -1  25   2       19.10       18.78      9.58 o 
   0  25   2       75.70       51.04     23.74 o 
   1  25   2       69.34       76.96     18.65 o 
  -7   1   3       20.54       20.84     14.55 o 
  -6   1   3       71.85       74.47      8.12 o 
  -5   1   3      487.14      458.92     12.06 o 
  -4   1   3      313.47      285.08      8.62 o 
  -3   1   3      164.95      213.83      4.31 o 
  -2   1   3     1117.38      958.98      9.48 o 
  -1   1   3     4611.64     5132.69     62.69 o 
   0   1   3     8542.96     9440.00     69.16 o 
   1   1   3      473.40      391.58      3.50 o 
   2   1   3      177.17      162.76      3.47 o 
   3   1   3      699.56      722.42     11.85 o 
   4   1   3      356.51      362.42      7.24 o 
   5   1   3      617.16      591.13     16.47 o 
   6   1   3      338.58      379.25     23.17 o 
   7   1   3       42.70       38.74     24.03 o 
  -7   2   3       53.02       51.74      8.97 o 
  -6   2   3       22.29       21.08      6.58 o 
  -5   2   3       12.09       23.84      5.73 o 
  -4   2   3     1370.82     1434.49     31.42 o 
  -3   2   3      409.52      426.45      5.18 o 
  -2   2   3      332.32      320.49      3.26 o 
  -1   2   3        0.02        3.99      0.76 o 
   0   2   3     1579.42     1591.50     17.54 o 
   1   2   3     1033.86     1035.47      8.17 o 
   2   2   3      104.80      110.13      2.91 o 
   3   2   3      264.65      281.49      8.68 o 
   4   2   3       81.95       72.23      5.05 o 
   5   2   3      283.41      252.00     15.02 o 
   6   2   3       58.86       50.71     19.58 o 
   7   2   3        0.75        5.08      9.50 o 
  -7   3   3      223.05      215.14     13.77 o 
  -6   3   3      252.93      242.73     10.74 o 
  -5   3   3        3.65        7.49      3.47 o 
  -4   3   3       41.48       29.33      3.43 o 
  -3   3   3     1268.05     1241.33     15.28 o 
  -2   3   3        3.35        9.54      1.61 o 
  -1   3   3     2443.26     2388.36     41.26 o 
   0   3   3     1403.40     1405.72     13.71 o 
   1   3   3      792.81      733.80      8.11 o 
   2   3   3       18.45       11.85      2.35 o 
   3   3   3        4.21        7.15      1.85 o 
   4   3   3      877.28      836.36     20.41 o 
   5   3   3       50.11       63.30     10.58 o 
   6   3   3      107.40      106.75     11.43 o 
   7   3   3      720.51      753.25     48.92 o 
  -7   4   3        1.34        2.23      3.21 o 
  -6   4   3       71.06       82.77      7.50 o 
  -5   4   3       80.55       86.67      8.16 o 
  -4   4   3      578.76      517.04     11.52 o 
  -3   4   3     2952.69     3064.73     31.51 o 
  -2   4   3      756.44      811.20     10.20 o 
  -1   4   3      149.07      145.73      1.81 o 
   0   4   3       11.28        8.43      1.10 o 
   1   4   3      639.97      558.70      4.40 o 
   2   4   3     3150.42     3442.42     43.79 o 
   3   4   3      680.57      671.63     12.43 o 
   4   4   3       17.63       20.59      2.09 o 
   5   4   3      139.99      140.82     15.73 o 
   6   4   3       22.24       26.79      7.32 o 
   7   4   3        0.86        1.04      5.18 o 
  -7   5   3      138.67      134.63     11.03 o 
  -6   5   3        0.07        2.27      3.23 o 
  -5   5   3      603.55      571.73     16.51 o 
  -4   5   3       92.66       80.84      4.54 o 
  -3   5   3      863.34      819.53     10.64 o 
  -2   5   3      716.11      699.37     10.32 o 
  -1   5   3      788.62      986.29     18.62 o 
   0   5   3      583.26      559.43      4.11 o 
   1   5   3       70.60       67.55      2.40 o 
   2   5   3     1880.98     2003.91     25.04 o 
   3   5   3        2.39        7.74      2.58 o 
   4   5   3       10.37       15.47      4.28 o 
   5   5   3      355.42      339.20     18.12 o 
   6   5   3       53.54       47.95     15.81 o 
   7   5   3       31.44       21.95     17.58 o 
  -7   6   3      110.98      120.57      8.23 o 
  -6   6   3        1.88        8.81      3.23 o 
  -5   6   3      384.55      389.27     18.07 o 
  -4   6   3      918.65      912.60     21.19 o 
  -3   6   3      243.99      220.75      7.11 o 
  -2   6   3      478.53      473.94      9.67 o 
  -1   6   3     1620.02     1665.59     14.43 o 
   0   6   3      248.96      283.89      3.04 o 
   1   6   3    10829.96    12463.71    129.44 o 
   2   6   3       55.14       34.55      2.67 o 
   3   6   3      419.34      408.31     16.07 o 
   4   6   3      292.37      286.60     11.98 o 
   5   6   3      594.27      577.83     23.55 o 
   6   6   3      809.44      842.00     33.28 o 
   7   6   3      182.93      191.82     22.43 o 
  -7   7   3       52.33       41.12     17.93 o 
  -6   7   3      213.85      217.52     10.95 o 
  -5   7   3     1816.70     1852.43     49.20 o 
  -4   7   3       57.74       54.43      4.50 o 
  -3   7   3       14.92       19.93      4.14 o 
  -2   7   3      244.74      199.11      3.79 o 
  -1   7   3      223.39      230.36      3.84 o 
   0   7   3      752.00      678.84      6.50 o 
   1   7   3      181.51      153.08      3.90 o 
   2   7   3      365.16      344.92      5.12 o 
   3   7   3     1953.56     1940.80     40.76 o 
   4   7   3      291.65      289.94     15.28 o 
   5   7   3      207.94      201.73      9.09 o 
   6   7   3        1.18        3.48      3.81 o 
  -7   8   3      303.04      317.87     18.57 o 
  -6   8   3        7.23        7.36      3.37 o 
  -5   8   3        8.76       12.61      4.44 o 
  -4   8   3      358.25      348.46     10.02 o 
  -3   8   3      423.88      372.65     11.29 o 
  -2   8   3     1062.21     1080.84     15.88 o 
  -1   8   3        2.97        8.33      2.07 o 
   0   8   3      380.23      354.31      8.59 o 
   1   8   3      117.20      101.38      4.10 o 
   2   8   3     1740.86     1719.99     26.38 o 
   3   8   3        9.63        6.73      2.55 o 
   4   8   3      738.84      743.91     23.16 o 
   5   8   3      161.37      165.20      9.59 o 
   6   8   3      375.55      365.72     19.16 o 
  -7   9   3        0.65        1.92      2.66 o 
  -6   9   3      684.94      724.74     28.04 o 
  -5   9   3       22.21       20.46      5.16 o 
  -4   9   3     1729.15     1722.52     39.90 o 
  -3   9   3      648.49      638.15     12.46 o 
  -2   9   3      224.37      225.98      7.20 o 
  -1   9   3     2273.86     2245.33     27.64 o 
   0   9   3       30.26       51.00      2.03 o 
   1   9   3      225.27      191.34      3.97 o 
   2   9   3     1861.39     1784.12     25.51 o 
   3   9   3      282.06      277.19     15.32 o 
   4   9   3     1050.35     1029.49     30.70 o 
   5   9   3       98.69       96.03     20.32 o 
   6   9   3      281.56      299.54     18.12 o 
  -7  10   3       37.66       29.28     14.41 o 
  -6  10   3       15.87       13.25      5.45 o 
  -5  10   3       32.82       32.01      9.70 o 
  -4  10   3      537.16      507.85     14.49 o 
  -3  10   3      101.19      100.59      4.46 o 
  -2  10   3       79.06       80.72      3.23 o 
  -1  10   3      583.09      591.19     12.82 o 
   0  10   3     1119.51     1158.37     18.48 o 
   1  10   3     2180.16     2130.96     30.63 o 
   2  10   3      925.76      968.01     18.02 o 
   3  10   3        1.21        2.62      4.25 o 
   4  10   3       98.06      113.05     14.27 o 
   5  10   3       41.69       45.01     11.25 o 
   6  10   3       24.79       23.70      9.13 o 
  -6  11   3       59.17       61.39     12.06 o 
  -5  11   3      878.38      869.43     36.57 o 
  -4  11   3      681.05      688.44     17.28 o 
  -3  11   3      264.72      267.44     10.65 o 
  -2  11   3     1119.39     1196.81     20.47 o 
  -1  11   3       50.88       45.27      3.88 o 
   0  11   3     2043.62     1907.08     28.70 o 
   1  11   3      434.08      413.97     12.37 o 
   2  11   3      539.35      554.25     12.42 o 
   3  11   3     1133.09     1187.02     35.68 o 
   4  11   3      355.06      363.89     13.82 o 
   5  11   3      260.73      273.10     13.80 o 
   6  11   3      108.62      109.51      9.86 o 
  -6  12   3        0.11        1.88      2.93 o 
  -5  12   3      107.44       95.91     14.08 o 
  -4  12   3        0.33        2.92      1.98 o 
  -3  12   3      272.27      270.26      8.82 o 
  -2  12   3      207.00      219.54      7.07 o 
  -1  12   3       52.08       40.49      4.75 o 
   0  12   3      471.29      442.17     14.85 o 
   1  12   3     2014.12     2048.64     54.55 o 
   2  12   3      253.63      238.29     10.29 o 
   3  12   3      472.69      454.94     13.83 o 
   4  12   3        0.89        2.38      2.63 o 
   5  12   3       39.18       35.99     10.32 o 
   6  12   3       61.15       47.54     18.16 o 
  -6  13   3      142.12      157.41     11.22 o 
  -5  13   3      139.51      135.76      8.06 o 
  -4  13   3      364.71      379.54     11.18 o 
  -3  13   3      973.38      908.57     27.22 o 
  -2  13   3      210.57      194.53      9.87 o 
  -1  13   3      192.56      198.41      8.48 o 
   0  13   3     1102.04     1186.14     24.12 o 
   1  13   3      332.96      306.73      9.34 o 
   2  13   3      460.20      402.52     20.54 o 
   3  13   3      443.48      462.81     16.80 o 
   4  13   3      145.21      162.09     13.34 o 
   5  13   3       96.55       96.29     22.88 o 
   6  13   3        6.15        5.23      4.24 o 
  -6  14   3        6.41        6.00      4.14 o 
  -5  14   3       75.29       87.01      9.77 o 
  -4  14   3        0.04        2.06      1.93 o 
  -3  14   3      500.52      537.43     15.90 o 
  -2  14   3      109.10      100.23      3.32 o 
  -1  14   3       61.53       64.88      4.31 o 
   0  14   3      148.30      127.69      7.16 o 
   1  14   3       20.99       17.18      4.05 o 
   2  14   3      961.86      928.62     26.94 o 
   3  14   3      461.77      470.09     16.26 o 
   4  14   3       41.20       38.69     10.64 o 
   5  14   3      252.81      291.89     17.28 o 
  -6  15   3       27.27       21.23     10.15 o 
  -5  15   3       61.21       61.82     26.55 o 
  -4  15   3       84.76       80.68     19.86 o 
  -3  15   3      260.52      259.87     14.54 o 
  -2  15   3      191.58      167.68      8.45 o 
  -1  15   3       46.32       37.29      4.45 o 
   0  15   3      776.20      799.97     22.62 o 
   1  15   3      628.11      652.08     21.22 o 
   2  15   3      337.89      333.06     15.94 o 
   3  15   3       36.85       25.77      6.89 o 
   4  15   3        0.24        3.33      3.87 o 
   5  15   3        8.50        8.50      5.05 o 
  -6  16   3       36.66       23.09     16.71 o 
  -5  16   3       14.36       19.54      9.98 o 
  -4  16   3      218.33      214.03     13.89 o 
  -3  16   3      530.71      562.08     22.39 o 
  -2  16   3      457.56      468.91     16.61 o 
  -1  16   3      228.83      217.25     11.97 o 
   0  16   3        0.00        0.58      2.73 o 
   1  16   3      333.03      312.84     16.52 o 
   2  16   3      132.29      114.79     10.24 o 
   3  16   3       10.46       14.38      4.83 o 
   4  16   3       38.66       31.41     10.15 o 
   5  16   3        0.04        2.75      3.54 o 
  -5  17   3       76.79       95.68     18.44 o 
  -4  17   3       40.98       41.69     11.89 o 
  -3  17   3       73.44       65.06      7.08 o 
  -2  17   3       13.54       15.52      4.13 o 
  -1  17   3      459.59      472.06     16.42 o 
   0  17   3       33.12       32.08      7.89 o 
   1  17   3      156.13      146.21      9.84 o 
   2  17   3      121.17      140.64      5.94 o 
   3  17   3       13.24        8.84      3.33 o 
   4  17   3       82.05       87.88     10.83 o 
   5  17   3       22.85       16.47     10.35 o 
  -5  18   3       30.87       24.87     16.12 o 
  -4  18   3      403.70      391.36     20.22 o 
  -3  18   3      337.12      311.65     14.19 o 
  -2  18   3       61.80       77.89      9.55 o 
  -1  18   3        0.26        2.34      3.05 o 
   0  18   3       14.71       13.90      4.14 o 
   1  18   3       87.84       89.09      8.07 o 
   2  18   3      213.98      195.52     10.02 o 
   3  18   3      514.17      468.61     20.10 o 
   4  18   3      142.38      111.83     10.88 o 
  -5  19   3      494.33      560.69     43.34 o 
  -4  19   3      264.31      275.22     19.66 o 
  -3  19   3       58.37       71.61     18.57 o 
  -2  19   3      634.25      645.13     26.76 o 
  -1  19   3      175.47      172.12      8.21 o 
   0  19   3     1084.33     1108.60     40.86 o 
   1  19   3      216.35      239.92     10.52 o 
   2  19   3        0.37        4.16      2.52 o 
   3  19   3      978.45     1109.18     26.74 o 
   4  19   3       54.27       39.10     12.97 o 
  -4  20   3      131.52      131.77     12.33 o 
  -3  20   3      116.66      115.77     16.35 o 
  -2  20   3        0.36        1.69      3.48 o 
  -1  20   3        0.00        1.46      2.53 o 
   0  20   3        1.18        1.04      2.66 o 
   1  20   3        8.72        8.94      3.55 o 
   2  20   3       14.18       14.63      5.33 o 
   3  20   3       44.77       26.36      9.38 o 
   4  20   3        0.50        2.65      5.12 o 
  -4  21   3      234.46      281.51     19.95 o 
  -3  21   3      480.82      465.56     26.04 o 
  -2  21   3      101.67      110.53      8.00 o 
  -1  21   3      923.38      984.61     34.27 o 
   0  21   3      182.75      171.94      9.02 o 
   1  21   3      490.91      501.25     21.13 o 
   2  21   3      719.43      791.63     37.27 o 
   3  21   3        3.83        4.91      4.82 o 
  -3  22   3      189.97      187.38     16.66 o 
  -2  22   3       41.72       30.37     11.70 o 
  -1  22   3        1.42        1.96      3.04 o 
   0  22   3       22.99       20.36      7.99 o 
   1  22   3        1.78        2.18      2.40 o 
   2  22   3        4.70        8.58      5.94 o 
   3  22   3       31.77       19.11     13.75 o 
  -3  23   3       38.38       26.68     16.53 o 
  -2  23   3      306.52      314.96     25.91 o 
  -1  23   3       19.19       13.82      5.23 o 
   0  23   3      615.21      685.05     32.30 o 
   1  23   3       62.30       45.54     26.38 o 
   2  23   3       87.42       69.00     36.37 o 
  -2  24   3        4.56        5.81      4.40 o 
  -1  24   3       22.92       22.76      9.81 o 
   0  24   3       35.93       28.80     13.34 o 
   1  24   3      185.95      210.97     23.62 o 
  -1  25   3      183.16      171.65     30.44 o 
   0  25   3       92.44      101.54     10.46 o 
  -7   0   4       27.29       10.98     10.99 o 
  -6   0   4       53.07       67.94     12.82 o 
  -5   0   4      697.43      659.00     34.15 o 
  -4   0   4      456.10      465.10     26.74 o 
  -3   0   4     2136.36     2142.70     31.44 o 
  -2   0   4        1.93       16.66      2.05 o 
  -1   0   4     9641.84    11234.07    223.02 o 
   0   0   4     6585.39     7223.62     66.03 o 
   1   0   4     1950.76     1858.47     38.50 o 
   2   0   4     2891.37     3115.77    117.23 o 
   3   0   4       16.68        9.34      3.61 o 
   4   0   4      619.40      660.00     32.58 o 
   5   0   4      249.19      233.94      9.99 o 
   6   0   4      327.23      372.42     28.50 o 
   7   0   4        0.45        5.39     12.10 o 
  -7   1   4        8.16        6.77      4.66 o 
  -6   1   4      221.41      221.07     12.14 o 
  -5   1   4      535.35      521.02     14.76 o 
  -4   1   4     1246.67     1206.39     57.84 o 
  -3   1   4     4125.48     4048.26     44.38 o 
  -2   1   4     4790.77     5233.76    103.19 o 
  -1   1   4     2458.57     2305.15     44.43 o 
   0   1   4       58.47       41.20      1.26 o 
   1   1   4      195.71      177.80      3.35 o 
   2   1   4        0.17        1.96      1.36 o 
   3   1   4      264.74      245.35      8.11 o 
   4   1   4      354.66      345.90     12.83 o 
   5   1   4       73.17       73.59      5.72 o 
   6   1   4       58.07       49.43     19.73 o 
   7   1   4      505.55      518.00     50.86 o 
  -7   2   4       21.96       23.07     10.88 o 
  -6   2   4      688.38      616.68     21.19 o 
  -5   2   4       38.25       41.08     10.04 o 
  -4   2   4      626.24      642.32     15.93 o 
  -3   2   4      556.60      506.24      8.18 o 
  -2   2   4       93.50      100.63      4.27 o 
  -1   2   4      739.72      718.69      9.71 o 
   0   2   4     4454.79     4554.99     40.23 o 
   1   2   4       46.10       43.45      1.51 o 
   2   2   4      106.46       80.01      2.87 o 
   3   2   4       69.91       84.04      4.23 o 
   4   2   4      211.85      206.09      5.26 o 
   5   2   4       52.98       50.36     12.39 o 
   6   2   4       34.65       36.31     15.13 o 
   7   2   4      258.86      275.00     31.32 o 
  -7   3   4      296.43      322.44     19.58 o 
  -6   3   4       11.64        8.18      2.55 o 
  -5   3   4     1416.38     1499.05     42.08 o 
  -4   3   4      743.64      754.03     16.53 o 
  -3   3   4        0.76       13.27      6.80 o 
  -2   3   4     1378.95     1295.46     15.69 o 
  -1   3   4      564.00      528.53      7.89 o 
   0   3   4      951.20      769.63      8.01 o 
   1   3   4      109.61      126.52      2.67 o 
   2   3   4        1.36        3.53      1.10 o 
   3   3   4      521.89      525.66     14.66 o 
   4   3   4        4.87        3.37      1.16 o 
   5   3   4     1972.69     1973.77     36.29 o 
   6   3   4       25.84       19.96      9.59 o 
  -7   4   4       95.13       91.42      9.48 o 
  -6   4   4       31.53       26.29      8.02 o 
  -5   4   4      270.86      247.50     15.21 o 
  -4   4   4      996.09      990.07     20.67 o 
  -3   4   4     4343.50     4498.85     50.77 o 
  -2   4   4        4.08        5.26      0.91 o 
  -1   4   4      129.33      131.33      1.95 o 
   0   4   4      180.98      216.86      4.31 o 
   1   4   4      176.30      156.15      3.00 o 
   2   4   4      123.74      170.66      3.86 o 
   3   4   4       25.92       34.69      3.14 o 
   4   4   4     1339.41     1332.99     39.64 o 
   5   4   4       11.66       11.29      3.71 o 
   6   4   4       35.70       32.54     13.22 o 
  -7   5   4       39.96       35.49     11.56 o 
  -6   5   4      742.24      810.03     29.98 o 
  -5   5   4      288.99      272.46     14.91 o 
  -4   5   4      525.83      512.28     13.34 o 
  -3   5   4     1496.77     1441.36     18.24 o 
  -2   5   4      555.93      660.38      7.86 o 
  -1   5   4       72.03       98.18      2.41 o 
   0   5   4     2365.68     2386.49     17.82 o 
   1   5   4     3187.71     3118.63     61.28 o 
   2   5   4      759.40      718.55     10.40 o 
   3   5   4       14.32       17.32      2.09 o 
   4   5   4     3193.75     3218.65     71.84 o 
   5   5   4       92.91       79.17     14.18 o 
   6   5   4      377.55      371.02     20.45 o 
  -7   6   4      136.36      142.76     10.02 o 
  -6   6   4       64.45       69.27     17.21 o 
  -5   6   4       28.49       23.55      5.40 o 
  -4   6   4      124.97      119.76      8.78 o 
  -3   6   4       35.03       32.79      2.95 o 
  -2   6   4     1297.53     1350.86     13.19 o 
  -1   6   4      691.92      756.36     11.13 o 
   0   6   4      681.49      705.40      7.37 o 
   1   6   4     1203.00     1455.51     24.13 o 
   2   6   4        4.66        5.32      1.62 o 
   3   6   4       55.17       61.28      6.99 o 
   4   6   4       55.77       56.37     13.66 o 
   5   6   4       36.32       32.27      9.97 o 
   6   6   4       13.18       11.45      5.41 o 
  -7   7   4      459.98      491.78     31.87 o 
  -6   7   4        7.37        6.89      3.92 o 
  -5   7   4      408.54      420.70     12.63 o 
  -4   7   4     1137.49     1116.98     30.37 o 
  -3   7   4       65.16       67.15      3.03 o 
  -2   7   4     1365.13     1447.93     14.84 o 
  -1   7   4        7.42        9.89      2.02 o 
   0   7   4     1797.30     1757.68     15.42 o 
   1   7   4     2319.25     2399.32     41.93 o 
   2   7   4      703.21      657.21     11.50 o 
   3   7   4     1330.65     1445.19     35.63 o 
   4   7   4       12.73        9.26      3.83 o 
   5   7   4      225.00      220.25     13.70 o 
   6   7   4       19.72       18.47      7.62 o 
  -7   8   4        3.69        6.23      5.08 o 
  -6   8   4      115.39      115.64      7.15 o 
  -5   8   4       77.50       68.90      6.90 o 
  -4   8   4     1038.70     1029.11     28.26 o 
  -3   8   4       44.29       41.62      3.12 o 
  -2   8   4       68.88       46.55      1.86 o 
  -1   8   4       42.83       48.14      2.71 o 
   0   8   4      692.18      770.18      9.29 o 
   1   8   4      601.14      600.03      9.38 o 
   2   8   4       24.43       29.08      2.33 o 
   3   8   4      163.45      161.76     11.66 o 
   4   8   4     1597.05     1678.64     48.72 o 
   5   8   4       33.01       31.74      8.28 o 
   6   8   4        9.98       11.11      4.03 o 
  -7   9   4       13.66        9.99      9.24 o 
  -6   9   4       62.12       61.44     18.16 o 
  -5   9   4      155.83      148.50      7.01 o 
  -4   9   4       39.36       41.00      6.16 o 
  -3   9   4      797.05      818.33     15.72 o 
  -2   9   4      103.25      116.40      5.57 o 
  -1   9   4     1642.99     1800.26     23.55 o 
   0   9   4      707.81      751.20      9.59 o 
   1   9   4       72.31       65.03      2.83 o 
   2   9   4       64.34       64.62      3.68 o 
   3   9   4      222.35      215.52      8.79 o 
   4   9   4        3.41        6.25      3.63 o 
   5   9   4       13.32       15.36      4.98 o 
   6   9   4       11.81       14.16      5.56 o 
  -7  10   4       37.35       31.91     15.43 o 
  -6  10   4        9.89        8.68      5.10 o 
  -5  10   4      222.61      191.77      8.46 o 
  -4  10   4       15.61       21.75      5.06 o 
  -3  10   4      454.41      427.74     10.54 o 
  -2  10   4       12.52       22.34      5.08 o 
  -1  10   4     1006.41     1023.48     19.37 o 
   0  10   4      224.01      231.90      7.90 o 
   1  10   4      636.17      646.60     16.91 o 
   2  10   4      791.90      775.76     15.33 o 
   3  10   4     1817.30     1923.69     60.59 o 
   4  10   4      433.96      405.51     14.63 o 
   5  10   4      342.15      331.92     15.00 o 
   6  10   4       57.39       36.61     16.58 o 
  -6  11   4       16.59       17.58      6.28 o 
  -5  11   4        7.61        5.41      2.27 o 
  -4  11   4       86.84       74.73      5.83 o 
  -3  11   4       86.72       81.57      3.23 o 
  -2  11   4        4.71       14.83      4.06 o 
  -1  11   4      102.89       94.77      5.56 o 
   0  11   4     1932.12     1878.95     28.32 o 
   1  11   4       37.77       33.04      3.44 o 
   2  11   4      963.51      928.30     20.11 o 
   3  11   4     1088.53     1112.58     28.32 o 
   4  11   4        0.10        2.63      3.66 o 
   5  11   4        6.15        8.50      3.49 o 
   6  11   4        4.51        3.92      3.12 o 
  -6  12   4       13.59       16.88     10.60 o 
  -5  12   4        0.61        1.61      2.61 o 
  -4  12   4       87.54       80.77      7.04 o 
  -3  12   4       43.70       41.27      2.74 o 
  -2  12   4      198.19      214.24     11.64 o 
  -1  12   4      162.26      157.44      7.40 o 
   0  12   4     1131.63     1132.08     21.00 o 
   1  12   4      632.20      587.82     11.79 o 
   2  12   4      801.22      805.34     20.37 o 
   3  12   4      328.78      290.28     17.10 o 
   4  12   4      608.00      603.96     23.91 o 
   5  12   4       20.52       19.18      5.87 o 
   6  12   4       40.22       29.43     11.44 o 
  -6  13   4       13.23        9.00      6.53 o 
  -5  13   4        0.82        3.02      3.67 o 
  -4  13   4      525.72      523.94     16.69 o 
  -3  13   4      738.90      720.69     17.05 o 
  -2  13   4      135.71      140.72      6.47 o 
  -1  13   4     2272.33     2373.97     57.92 o 
   0  13   4       38.62       33.23      3.79 o 
   1  13   4     1143.05     1095.88     23.54 o 
   2  13   4      110.65      113.08      6.20 o 
   3  13   4      625.44      586.49     17.86 o 
   4  13   4      194.61      220.21     15.04 o 
   5  13   4      129.10      128.43     14.64 o 
  -6  14   4       26.26       21.23      9.83 o 
  -5  14   4       14.99       16.99      7.99 o 
  -4  14   4      298.26      272.97     10.53 o 
  -3  14   4       18.32       23.87      5.69 o 
  -2  14   4        0.01        1.87      2.43 o 
  -1  14   4      434.55      408.55     15.06 o 
   0  14   4      883.14      920.02     19.81 o 
   1  14   4     1349.26     1449.36     50.71 o 
   2  14   4      808.83      752.65     25.02 o 
   3  14   4        6.19        7.35      3.45 o 
   4  14   4        0.02        1.19      4.03 o 
   5  14   4       33.48       28.01      8.29 o 
  -6  15   4       48.70       33.75     22.14 o 
  -5  15   4      438.47      479.17     23.38 o 
  -4  15   4      261.06      268.32     13.26 o 
  -3  15   4     1056.04     1154.67     29.50 o 
  -2  15   4     1097.25     1089.38     28.43 o 
  -1  15   4      484.69      480.88     16.40 o 
   0  15   4     2439.56     2485.01     70.74 o 
   1  15   4       51.87       35.76      5.66 o 
   2  15   4        7.74        6.53      2.77 o 
   3  15   4      157.41      178.14      8.53 o 
   4  15   4      110.95      112.15     11.16 o 
   5  15   4      319.05      337.63     23.54 o 
  -5  16   4        0.00        2.54      3.33 o 
  -4  16   4      268.47      255.01     15.19 o 
  -3  16   4      711.65      749.91     27.88 o 
  -2  16   4       56.36       58.22      8.12 o 
  -1  16   4        0.14        0.92      3.09 o 
   0  16   4     1024.91      996.08     23.44 o 
   1  16   4      555.18      572.63     16.80 o 
   2  16   4      584.56      552.59     15.69 o 
   3  16   4      170.49      136.72      7.51 o 
   4  16   4      117.82      105.18      7.81 o 
   5  16   4       59.21       45.41     17.98 o 
  -5  17   4       31.66       22.58     11.40 o 
  -4  17   4      568.32      595.37     24.84 o 
  -3  17   4       98.55       87.89      9.54 o 
  -2  17   4      220.13      231.25     15.67 o 
  -1  17   4      510.68      528.44     17.06 o 
   0  17   4      170.80      166.22     10.81 o 
   1  17   4      327.76      304.86     17.89 o 
   2  17   4      260.15      301.21     14.65 o 
   3  17   4      272.26      249.85     11.97 o 
   4  17   4      465.24      496.55     24.44 o 
   5  17   4       89.97       83.55     10.36 o 
  -5  18   4        5.17        5.70      3.92 o 
  -4  18   4       25.28       27.00      8.57 o 
  -3  18   4      469.86      489.67     19.31 o 
  -2  18   4      445.97      457.91     19.92 o 
  -1  18   4      154.70      158.30      8.73 o 
   0  18   4       97.08       92.00     10.99 o 
   1  18   4      728.85      711.34     27.17 o 
   2  18   4      125.44      115.22      8.90 o 
   3  18   4       26.86       18.13      6.88 o 
   4  18   4        1.26       -0.42      3.92 o 
  -5  19   4      198.32      220.24     18.39 o 
  -4  19   4       39.67       32.48     13.12 o 
  -3  19   4       18.03       16.73      5.58 o 
  -2  19   4      165.79      172.41      9.13 o 
  -1  19   4        1.06        1.14      3.70 o 
   0  19   4      121.51      129.65      9.03 o 
   1  19   4      271.03      288.79     14.56 o 
   2  19   4      113.38       98.21      9.68 o 
   3  19   4      374.26      352.32     17.49 o 
   4  19   4        0.68        2.14      3.14 o 
  -4  20   4        0.67        2.29      4.08 o 
  -3  20   4        0.60        4.42      3.25 o 
  -2  20   4      254.41      247.04     12.51 o 
  -1  20   4      267.74      250.54     12.85 o 
   0  20   4      269.71      268.99     14.37 o 
   1  20   4        9.41        9.06      3.63 o 
   2  20   4       18.22       15.12      6.25 o 
   3  20   4       20.26       25.09     12.03 o 
   4  20   4      165.48      149.46     20.74 o 
  -4  21   4       85.54       85.14     24.16 o 
  -3  21   4       11.78        9.58      4.79 o 
  -2  21   4       66.14       54.11     14.71 o 
  -1  21   4      300.40      314.84     15.71 o 
   0  21   4       24.27       20.37      7.52 o 
   1  21   4        2.99        4.75      4.08 o 
   2  21   4       30.32       28.22     12.00 o 
   3  21   4       86.32       55.79     29.42 o 
  -3  22   4       18.13       11.70      5.63 o 
  -2  22   4       23.89       19.72      6.72 o 
  -1  22   4        0.38        2.73      2.79 o 
   0  22   4        0.01        2.92      2.83 o 
   1  22   4        0.11        1.55      3.75 o 
   2  22   4        6.80        9.53      5.03 o 
   3  22   4      199.09      193.07     20.82 o 
  -3  23   4        4.89        7.62      4.79 o 
  -2  23   4       10.74       11.39      5.82 o 
  -1  23   4        8.01        6.96      3.59 o 
   0  23   4       30.84       32.71     15.35 o 
   1  23   4      443.54      451.98     33.57 o 
   2  23   4       97.89       88.32     12.46 o 
  -2  24   4       33.28       25.86     13.41 o 
  -1  24   4      157.06      147.00     11.39 o 
   0  24   4       49.24       31.33     16.39 o 
   1  24   4       17.37       13.14      7.54 o 
  -7   1   5      719.66      729.95     32.68 o 
  -6   1   5      224.62      236.80     10.53 o 
  -5   1   5      235.42      237.13     15.95 o 
  -4   1   5     1089.55     1127.33     27.87 o 
  -3   1   5      675.33      662.87     10.04 o 
  -2   1   5     1446.69     1467.70     12.48 o 
  -1   1   5     1121.53     1306.39     11.58 o 
   0   1   5      217.35      272.37      3.48 o 
   1   1   5       25.47       37.25      1.94 o 
   2   1   5        0.74        2.70      1.15 o 
   3   1   5       68.28       75.30      4.85 o 
   4   1   5      888.92      892.62     22.77 o 
   5   1   5      122.67      131.28      9.36 o 
   6   1   5       28.98       25.37     12.93 o 
  -7   2   5        0.29        2.15      4.10 o 
  -6   2   5      333.59      301.63     14.80 o 
  -5   2   5        9.73       10.94      3.96 o 
  -4   2   5     1406.78     1367.80     29.23 o 
  -3   2   5     1259.81     1335.31     32.27 o 
  -2   2   5      152.40      185.79      3.06 o 
  -1   2   5     1284.62     1205.80     10.98 o 
   0   2   5     1669.02     1605.48     16.35 o 
   1   2   5     1865.54     2086.25     20.53 o 
   2   2   5      802.14      814.40     19.21 o 
   3   2   5      101.04      104.24      6.00 o 
   4   2   5       50.39       59.72      6.08 o 
   5   2   5      243.04      248.08     17.65 o 
   6   2   5        0.92        3.29      4.46 o 
  -7   3   5        5.21        4.30      4.37 o 
  -6   3   5       15.30       20.47      6.62 o 
  -5   3   5       82.76       64.31      5.03 o 
  -4   3   5      390.66      397.35     11.38 o 
  -3   3   5      899.22      874.71     14.14 o 
  -2   3   5       16.00       18.64      1.25 o 
  -1   3   5     4147.56     4436.23    105.15 o 
   0   3   5      283.64      316.54      4.08 o 
   1   3   5     1869.98     2042.33     31.46 o 
   2   3   5      209.51      222.42      7.71 o 
   3   3   5       28.37       34.20      3.26 o 
   4   3   5       13.00        9.14      2.81 o 
   5   3   5      132.62      118.50     11.93 o 
   6   3   5       33.42       32.76     14.22 o 
  -7   4   5        9.25        5.82      3.83 o 
  -6   4   5       56.85       63.82      7.30 o 
  -5   4   5     1372.67     1275.89     32.76 o 
  -4   4   5      989.83      954.91     22.22 o 
  -3   4   5        0.22        2.51      0.80 o 
  -2   4   5      765.98      736.45      8.29 o 
  -1   4   5     6455.93     7481.19     84.46 o 
   0   4   5      596.55      547.09      7.42 o 
   1   4   5     2340.36     2331.03     25.50 o 
   2   4   5      446.06      483.78     14.71 o 
   3   4   5      106.02      104.63      6.06 o 
   4   4   5      899.11      906.42     21.29 o 
   5   4   5      170.11      174.68     10.59 o 
   6   4   5      167.34      175.89     13.56 o 
  -7   5   5       10.54        8.54      5.01 o 
  -6   5   5      233.76      228.69     11.56 o 
  -5   5   5        4.29        6.27      2.37 o 
  -4   5   5     2118.00     2041.86     44.58 o 
  -3   5   5      607.84      580.03     10.86 o 
  -2   5   5     1859.08     1976.57     24.43 o 
  -1   5   5      649.14      780.11      7.93 o 
   0   5   5     4849.84     5123.74    131.74 o 
   1   5   5     3137.84     3412.17     32.49 o 
   2   5   5       12.89       23.75      4.74 o 
   3   5   5     1080.87     1087.56     24.94 o 
   4   5   5      164.05      163.15     11.69 o 
   5   5   5      123.75      138.22     12.19 o 
   6   5   5      133.55      145.80     14.22 o 
  -7   6   5       14.34        9.31      4.25 o 
  -6   6   5       67.05       46.76      6.36 o 
  -5   6   5     1141.96     1150.32     29.47 o 
  -4   6   5       51.15       52.93      5.46 o 
  -3   6   5     1739.40     1716.15     44.49 o 
  -2   6   5        2.72        4.67      1.08 o 
  -1   6   5      134.91      146.54      2.49 o 
   0   6   5     1897.46     1820.54     23.43 o 
   1   6   5      571.03      607.34      8.73 o 
   2   6   5     1961.85     1781.44     35.08 o 
   3   6   5     1009.36      948.56     22.42 o 
   4   6   5      389.07      366.88     19.48 o 
   5   6   5      178.02      177.96     12.90 o 
   6   6   5        0.68        2.21      3.50 o 
  -7   7   5      179.87      183.86     13.19 o 
  -6   7   5       35.34       36.59     10.02 o 
  -5   7   5      608.24      601.28     16.15 o 
  -4   7   5      445.40      423.79     13.52 o 
  -3   7   5      500.67      490.66     10.71 o 
  -2   7   5      193.69      221.69      6.80 o 
  -1   7   5       16.62       15.94      1.22 o 
   0   7   5     1320.32     1246.80     13.99 o 
   1   7   5       71.73       82.13      3.72 o 
   2   7   5        5.62        6.54      1.68 o 
   3   7   5      957.55      905.65     67.82 o 
   4   7   5     1489.62     1486.34     41.85 o 
   5   7   5      265.49      294.58     13.93 o 
   6   7   5       26.38       23.66     11.24 o 
  -7   8   5      120.31      127.01      9.47 o 
  -6   8   5        0.00        0.53      3.70 o 
  -5   8   5       69.54       71.96      7.59 o 
  -4   8   5     2227.74     2249.59     55.98 o 
  -3   8   5     1950.00     2021.07     52.08 o 
  -2   8   5       10.41        8.05      1.11 o 
  -1   8   5       21.56       28.30      2.90 o 
   0   8   5     1202.87     1228.95     15.94 o 
   1   8   5      710.40      641.00     11.18 o 
   2   8   5      219.39      204.07      7.01 o 
   3   8   5     1928.33     1858.62     53.16 o 
   4   8   5      855.85      844.16     24.15 o 
   5   8   5      134.78      110.64      8.55 o 
   6   8   5       77.75       76.17     12.28 o 
  -7   9   5       14.88       16.14      6.92 o 
  -6   9   5      216.82      237.21     17.43 o 
  -5   9   5       56.86       50.08      5.09 o 
  -4   9   5      354.19      398.55     10.84 o 
  -3   9   5      535.95      500.62     11.97 o 
  -2   9   5        3.10        5.76      1.63 o 
  -1   9   5      138.46      112.59      5.05 o 
   0   9   5      842.59      944.77     17.43 o 
   1   9   5     3416.49     3429.79    118.28 o 
   2   9   5      153.71      155.55      7.45 o 
   3   9   5      685.20      625.50     18.48 o 
   4   9   5      293.23      328.24     15.52 o 
   5   9   5       48.48       37.52     11.36 o 
   6   9   5        3.73        3.47      3.42 o 
  -7  10   5      236.00      247.70     26.13 o 
  -6  10   5       30.90       27.93     12.44 o 
  -5  10   5        0.09        2.51      2.28 o 
  -4  10   5       26.89       24.71      6.39 o 
  -3  10   5      582.44      538.80     12.55 o 
  -2  10   5      789.43      812.51     19.49 o 
  -1  10   5        3.11        4.02      1.87 o 
   0  10   5        3.35        3.45      1.40 o 
   1  10   5      634.02      545.71     20.97 o 
   2  10   5      843.91      835.83     18.45 o 
   3  10   5      274.35      266.63     15.83 o 
   4  10   5      222.42      210.26     10.04 o 
   5  10   5      263.20      259.26     15.27 o 
   6  10   5       54.90       37.79     15.60 o 
  -6  11   5        3.77        4.07      4.69 o 
  -5  11   5      448.24      470.81     17.02 o 
  -4  11   5      289.02      286.13     13.80 o 
  -3  11   5      248.51      253.24      5.19 o 
  -2  11   5      436.99      438.77     13.75 o 
  -1  11   5        5.37        4.73      1.92 o 
   0  11   5     2484.02     2493.16     57.43 o 
   1  11   5        0.05        2.03      1.26 o 
   2  11   5      936.34      931.45     28.90 o 
   3  11   5       52.63       71.10     12.79 o 
   4  11   5       12.67       11.29      3.42 o 
   5  11   5      160.35      170.06     13.89 o 
   6  11   5       21.00       17.29      6.83 o 
  -6  12   5      316.70      313.41     21.30 o 
  -5  12   5      165.66      171.94     11.23 o 
  -4  12   5        1.21        3.29      1.95 o 
  -3  12   5        3.35        4.55      2.25 o 
  -2  12   5       17.87       15.81      4.93 o 
  -1  12   5       30.29       35.39      8.54 o 
   0  12   5     1188.09     1117.83     20.98 o 
   1  12   5        0.00        0.20      1.68 o 
   2  12   5      586.10      490.68     14.33 o 
   3  12   5       71.95       68.58     15.20 o 
   4  12   5       80.05       73.01     18.37 o 
   5  12   5      126.99      126.08      9.24 o 
  -6  13   5      241.26      260.10     23.32 o 
  -5  13   5      202.53      183.40     15.27 o 
  -4  13   5     1031.57     1024.74     36.64 o 
  -3  13   5      100.28       97.67      8.58 o 
  -2  13   5       70.07       71.97      6.72 o 
  -1  13   5      506.22      518.37     16.84 o 
   0  13   5      607.45      541.35     12.86 o 
   1  13   5     2131.97     2081.34     54.66 o 
   2  13   5       18.88       15.16      3.64 o 
   3  13   5      205.69      185.85      9.97 o 
   4  13   5      268.90      268.30     14.44 o 
   5  13   5        6.05        6.26      3.82 o 
  -6  14   5       82.98       76.22     10.98 o 
  -5  14   5      134.66      130.45     14.43 o 
  -4  14   5      224.15      226.27     11.86 o 
  -3  14   5      100.41       80.64      7.08 o 
  -2  14   5        0.17        1.83      2.41 o 
  -1  14   5     1405.66     1340.17     39.33 o 
   0  14   5        1.18        1.26      1.59 o 
   1  14   5      378.30      332.84     15.66 o 
   2  14   5      384.72      393.74     17.04 o 
   3  14   5       19.28       23.03      6.52 o 
   4  14   5      551.27      551.20     21.93 o 
   5  14   5      280.04      275.79     20.79 o 
  -6  15   5       64.19       40.21     20.12 o 
  -5  15   5      236.81      244.80     15.53 o 
  -4  15   5       11.91       13.89      5.25 o 
  -3  15   5      237.44      229.29     15.55 o 
  -2  15   5      550.41      539.83     18.17 o 
  -1  15   5       20.29       17.35      5.05 o 
   0  15   5      666.25      616.03     22.29 o 
   1  15   5        2.60        4.14      2.29 o 
   2  15   5      271.20      240.47     14.48 o 
   3  15   5        0.64        3.61      3.35 o 
   4  15   5       25.12       23.85      6.65 o 
   5  15   5        0.21        2.22      3.27 o 
  -5  16   5      118.55      111.64     13.97 o 
  -4  16   5      180.65      167.96     11.85 o 
  -3  16   5       10.05       11.06      3.58 o 
  -2  16   5      116.03      101.10     11.23 o 
  -1  16   5      909.34      904.99     28.94 o 
   0  16   5     1979.00     2047.21     57.87 o 
   1  16   5      158.79      164.29     12.64 o 
   2  16   5      206.10      200.88      8.18 o 
   3  16   5      117.80      132.85      7.48 o 
   4  16   5      281.61      281.28     15.32 o 
   5  16   5      294.43      306.43     20.73 o 
  -5  17   5        0.05        1.67      3.00 o 
  -4  17   5      136.47      132.58      9.84 o 
  -3  17   5      314.83      315.33     14.93 o 
  -2  17   5      172.15      167.01      9.45 o 
  -1  17   5       15.06       16.27      4.76 o 
   0  17   5       27.96       25.39      6.38 o 
   1  17   5      133.68      130.62      5.86 o 
   2  17   5       13.65       19.68      5.98 o 
   3  17   5       19.31       17.75      6.59 o 
   4  17   5       77.87       86.21     10.42 o 
  -5  18   5        0.08        1.15      3.47 o 
  -4  18   5       15.16       16.06      6.70 o 
  -3  18   5       43.06       45.90     13.52 o 
  -2  18   5       55.13       50.35     11.82 o 
  -1  18   5      368.28      378.76     16.60 o 
   0  18   5      803.44      858.71     32.65 o 
   1  18   5       84.16       74.60     15.28 o 
   2  18   5       34.95       51.56     15.14 o 
   3  18   5        0.06        2.88      2.35 o 
   4  18   5       61.98       59.29      8.66 o 
  -4  19   5        4.67        3.94      3.11 o 
  -3  19   5       82.04       85.00      8.41 o 
  -2  19   5      418.70      449.48     18.07 o 
  -1  19   5       45.52       38.26     10.59 o 
   0  19   5      284.94      293.60     13.32 o 
   1  19   5       74.59       93.51      8.66 o 
   2  19   5       13.82       10.28      4.69 o 
   3  19   5      200.04      239.02     18.42 o 
   4  19   5       36.06       22.24      9.63 o 
  -4  20   5        4.32        8.09      4.57 o 
  -3  20   5      313.99      308.56     16.04 o 
  -2  20   5       14.02       18.00      5.76 o 
  -1  20   5       14.80       17.40      5.01 o 
   0  20   5       98.72      111.78     10.51 o 
   1  20   5      176.84      194.08      8.96 o 
   2  20   5      142.64      157.59     11.48 o 
   3  20   5       51.74       50.07      8.28 o 
  -4  21   5      306.69      314.50     23.41 o 
  -3  21   5      211.89      220.50     18.42 o 
  -2  21   5        3.25        1.88      2.79 o 
  -1  21   5      709.89      785.44     31.95 o 
   0  21   5      141.51      149.12      9.67 o 
   1  21   5       12.27       11.53      4.62 o 
   2  21   5      249.37      287.48     23.02 o 
   3  21   5        1.76        1.71      3.17 o 
  -3  22   5        3.03        3.42      3.04 o 
  -2  22   5      718.81      785.88     21.80 o 
  -1  22   5        4.30        7.26      3.78 o 
   0  22   5       54.02       39.97     14.84 o 
   1  22   5      193.28      202.70     14.39 o 
   2  22   5       33.18       20.10      9.34 o 
  -2  23   5      456.48      479.71     26.61 o 
  -1  23   5       17.78       11.43      5.09 o 
   0  23   5      149.71      165.88     13.27 o 
   1  23   5       36.51       35.30     16.60 o 
  -1  24   5      174.47      164.05     10.91 o 
   0  24   5       74.57       70.38     11.86 o 
  -7   0   6      905.16     1020.31     57.39 o 
  -6   0   6      101.22       89.95      8.05 o 
  -5   0   6      800.25      757.88     34.36 o 
  -4   0   6     2477.24     2472.91     62.37 o 
  -3   0   6        2.00        5.00      2.03 o 
  -2   0   6     5537.72     5834.86    503.10 o 
  -1   0   6     6850.78     7781.04     90.15 o 
   0   0   6    11270.39    13051.32    298.65 o 
   1   0   6      741.22      613.46     13.31 o 
   2   0   6     3142.83     3295.60     98.90 o 
   3   0   6     1882.34     1939.22     61.37 o 
   4   0   6      800.46      821.63     38.40 o 
   5   0   6      527.93      529.38     32.07 o 
   6   0   6      321.32      331.45     41.57 o 
  -7   1   6       25.24       11.88      4.31 o 
  -6   1   6       86.17       97.75      5.78 o 
  -5   1   6      285.14      252.83     15.72 o 
  -4   1   6       81.33       79.66      4.45 o 
  -3   1   6       51.10       55.00      2.00 o 
  -2   1   6     1216.61     1308.35     30.88 o 
  -1   1   6        6.95        5.58      1.37 o 
   0   1   6     1605.59     1595.96     30.63 o 
   1   1   6     2254.24     2277.71     49.95 o 
   2   1   6      275.61      301.62     11.12 o 
   3   1   6      548.19      521.46     18.02 o 
   4   1   6      319.74      321.38     17.19 o 
   5   1   6        7.92        9.96      4.91 o 
   6   1   6        0.24        4.49      6.91 o 
  -7   2   6       65.42       44.58     17.16 o 
  -6   2   6      198.44      189.59     10.13 o 
  -5   2   6      336.35      334.10     19.43 o 
  -4   2   6      343.87      324.34      8.11 o 
  -3   2   6     2602.08     2705.01     58.54 o 
  -2   2   6       44.56       47.59      2.49 o 
  -1   2   6     4956.51     5145.83     95.73 o 
   0   2   6      605.91      544.98      6.91 o 
   1   2   6     1048.62     1196.13     22.91 o 
   2   2   6     1472.71     1469.17     24.27 o 
   3   2   6      667.87      653.72     17.14 o 
   4   2   6     1228.67     1241.38     33.20 o 
   5   2   6      516.64      528.77     22.42 o 
   6   2   6       27.70       27.14     10.56 o 
  -7   3   6      239.78      240.63     19.46 o 
  -6   3   6      101.01       81.92      6.63 o 
  -5   3   6     1111.16     1131.52     32.53 o 
  -4   3   6      240.10      262.58     13.49 o 
  -3   3   6      136.09      128.10      4.37 o 
  -2   3   6      293.77      312.76      4.38 o 
  -1   3   6     1115.94     1139.82     24.35 o 
   0   3   6      428.23      471.13      6.38 o 
   1   3   6        6.60        7.14      1.60 o 
   2   3   6        0.71        2.79      1.84 o 
   3   3   6      478.03      455.84     11.73 o 
   4   3   6      983.90      952.78     28.08 o 
   5   3   6        0.02        2.30      3.79 o 
   6   3   6        1.16        5.80      4.77 o 
  -7   4   6      103.51       84.88      9.44 o 
  -6   4   6      119.55       94.66      6.26 o 
  -5   4   6        5.17        4.80      2.42 o 
  -4   4   6      314.40      290.03      9.99 o 
  -3   4   6      517.25      513.27     12.90 o 
  -2   4   6       15.42        9.39      1.33 o 
  -1   4   6        3.32        2.74      0.66 o 
   0   4   6     3265.08     3322.28     30.54 o 
   1   4   6      255.80      330.72      7.96 o 
   2   4   6      450.53      434.81     13.74 o 
   3   4   6     2070.39     2058.20     47.99 o 
   4   4   6      115.06      105.21     10.79 o 
   5   4   6      207.71      194.31     13.16 o 
   6   4   6      141.65      144.72     13.21 o 
  -7   5   6      149.55      145.66     10.57 o 
  -6   5   6      251.81      260.68     11.47 o 
  -5   5   6      594.83      635.53     16.29 o 
  -4   5   6      648.53      652.05     18.46 o 
  -3   5   6        5.47        9.04      1.96 o 
  -2   5   6      327.67      335.56      8.95 o 
  -1   5   6       36.91       46.88      1.71 o 
   0   5   6     1083.61     1221.95     16.36 o 
   1   5   6       73.77      105.27      4.45 o 
   2   5   6       73.84       83.12      4.82 o 
   3   5   6     1037.44      987.44     26.90 o 
   4   5   6        6.48        8.79      3.18 o 
   5   5   6      117.11      189.92     38.63 o 
   6   5   6       32.18       25.28     10.67 o 
  -7   6   6        6.46        5.97      3.57 o 
  -6   6   6        1.86        2.81      2.23 o 
  -5   6   6       13.66       16.83      4.50 o 
  -4   6   6     1739.59     1728.36     43.71 o 
  -3   6   6       58.73       60.58      3.82 o 
  -2   6   6      292.06      314.18      8.61 o 
  -1   6   6       98.97      104.53      2.36 o 
   0   6   6      683.46      635.07     16.24 o 
   1   6   6       35.11       32.02      3.59 o 
   2   6   6       11.13        9.61      2.25 o 
   3   6   6     1591.56     1466.28     54.01 o 
   4   6   6      342.64      324.43     17.95 o 
   5   6   6        1.00        2.15      3.39 o 
   6   6   6      109.92       93.19     33.25 o 
  -7   7   6       21.13       16.46      8.18 o 
  -6   7   6       14.02       15.19      8.05 o 
  -5   7   6        3.80        3.36      2.64 o 
  -4   7   6       36.50       42.44      5.35 o 
  -3   7   6       21.67       26.48      2.76 o 
  -2   7   6        1.23        3.21      0.96 o 
  -1   7   6     1466.78     1567.10     22.55 o 
   0   7   6      120.83      153.21      5.31 o 
   1   7   6      359.74      417.15     12.28 o 
   2   7   6       26.67       27.40      3.46 o 
   3   7   6      455.42      454.87     14.67 o 
   4   7   6       80.63       80.95     18.30 o 
   5   7   6        3.46        4.25      3.53 o 
   6   7   6       14.65       16.31      5.40 o 
  -7   8   6        4.27        2.51      3.27 o 
  -6   8   6      687.13      711.34     35.31 o 
  -5   8   6     1471.14     1401.13     44.83 o 
  -4   8   6      238.59      216.52     10.67 o 
  -3   8   6      295.68      287.96     11.31 o 
  -2   8   6        8.83        5.54      1.08 o 
  -1   8   6      339.03      331.85      9.69 o 
   0   8   6      983.94     1034.16     20.80 o 
   1   8   6     1086.09     1091.76     21.74 o 
   2   8   6      742.89      701.26     17.26 o 
   3   8   6      174.22      167.31      9.73 o 
   4   8   6      834.23      796.43     33.89 o 
   5   8   6       19.36       23.69      7.66 o 
   6   8   6        7.79        7.55      3.41 o 
  -7   9   6      122.91      102.98     10.30 o 
  -6   9   6        9.43        7.83      2.32 o 
  -5   9   6      363.69      364.92     14.99 o 
  -4   9   6      247.57      215.68     11.69 o 
  -3   9   6      318.37      300.72     12.44 o 
  -2   9   6       26.84       27.47      3.96 o 
  -1   9   6      172.99      162.50      6.63 o 
   0   9   6        0.01        1.27      1.84 o 
   1   9   6       61.90       56.44      5.39 o 
   2   9   6        0.45        1.52      1.37 o 
   3   9   6      311.82      303.44     16.73 o 
   4   9   6       18.24        8.31      4.33 o 
   5   9   6       25.59       21.46      8.98 o 
   6   9   6       24.71       21.00      9.53 o 
  -6  10   6      147.87      134.47     10.40 o 
  -5  10   6     1075.04     1078.91     27.72 o 
  -4  10   6     1045.23     1105.77     29.97 o 
  -3  10   6     1590.90     1480.52     37.96 o 
  -2  10   6      455.00      438.56     13.25 o 
  -1  10   6       24.70       22.86      5.53 o 
   0  10   6     2713.68     2409.99    114.78 o 
   1  10   6      538.73      529.08     12.95 o 
   2  10   6     1848.90     1741.15     41.46 o 
   3  10   6      357.54      328.43     18.40 o 
   4  10   6      149.72      152.81     12.50 o 
   5  10   6      261.21      265.29     14.44 o 
  -6  11   6       36.11       22.60     11.99 o 
  -5  11   6        3.76        4.50      2.79 o 
  -4  11   6      659.83      612.84     18.53 o 
  -3  11   6      785.00      763.33     20.41 o 
  -2  11   6      296.50      324.12     10.99 o 
  -1  11   6       10.75       11.74      3.62 o 
   0  11   6      202.37      187.78      8.70 o 
   1  11   6      322.20      319.74     10.25 o 
   2  11   6       11.83       12.32      2.93 o 
   3  11   6       51.06       53.46     10.19 o 
   4  11   6      141.45      132.61     11.05 o 
   5  11   6       10.63        8.68      3.63 o 
  -6  12   6        2.00        3.66      2.55 o 
  -5  12   6      390.24      410.26     18.21 o 
  -4  12   6     1835.51     1848.60     62.95 o 
  -3  12   6      184.80      157.31      9.65 o 
  -2  12   6      661.22      607.12     20.18 o 
  -1  12   6      617.07      633.94     18.20 o 
   0  12   6       71.83       57.91      4.77 o 
   1  12   6     1891.42     1784.48     43.14 o 
   2  12   6       85.01       75.19      4.71 o 
   3  12   6      351.76      374.33     16.16 o 
   4  12   6      471.54      449.29     19.13 o 
   5  12   6      186.40      175.51     15.58 o 
  -6  13   6       66.35       50.88     23.55 o 
  -5  13   6        1.26        1.78      3.37 o 
  -4  13   6      578.35      587.29     23.15 o 
  -3  13   6        0.15        2.18      2.78 o 
  -2  13   6       89.42       88.67      7.62 o 
  -1  13   6       13.48       23.63      5.31 o 
   0  13   6     1124.32     1101.71     28.91 o 
   1  13   6      234.41      216.77     11.42 o 
   2  13   6      187.34      166.60      9.00 o 
   3  13   6        0.02        2.25      2.46 o 
   4  13   6      109.95      113.01     11.63 o 
   5  13   6        4.38        6.76      3.14 o 
  -6  14   6       17.68       14.22      6.58 o 
  -5  14   6       28.77       27.26      7.32 o 
  -4  14   6       91.52       87.02     10.12 o 
  -3  14   6      782.50      817.51     24.03 o 
  -2  14   6       84.46       77.79      7.06 o 
  -1  14   6        0.74        3.71      3.45 o 
   0  14   6      496.50      476.81     12.57 o 
   1  14   6        2.57        5.43      2.18 o 
   2  14   6      205.81      213.18     12.75 o 
   3  14   6       54.80       52.66     12.82 o 
   4  14   6      112.44      129.83     11.63 o 
   5  14   6      182.17      189.74     15.23 o 
  -6  15   6       41.52       26.31     14.12 o 
  -5  15   6      466.21      464.05     24.18 o 
  -4  15   6       22.65       22.84      6.81 o 
  -3  15   6      288.52      263.15      9.54 o 
  -2  15   6      283.00      274.99     17.72 o 
  -1  15   6     1741.05     1744.85     48.03 o 
   0  15   6      483.41      482.10     17.69 o 
   1  15   6      384.16      342.08     13.85 o 
   2  15   6       94.57       96.06      8.53 o 
   3  15   6      265.69      287.35     13.55 o 
   4  15   6       13.18       18.22      5.76 o 
  -5  16   6        5.71        6.11      5.02 o 
  -4  16   6      136.99      119.53      9.26 o 
  -3  16   6       84.89       90.86      8.27 o 
  -2  16   6        0.04        1.74      2.55 o 
  -1  16   6      528.60      512.76     17.49 o 
   0  16   6        0.23        1.89      3.01 o 
   1  16   6       78.09       85.07      5.04 o 
   2  16   6       72.97       62.70     17.31 o 
   3  16   6       10.80       10.20      3.21 o 
   4  16   6        0.50        1.86      3.95 o 
  -5  17   6       17.46       20.69     11.10 o 
  -4  17   6      342.24      358.13     19.88 o 
  -3  17   6        5.00        5.98      2.75 o 
  -2  17   6       36.09       42.69     10.78 o 
  -1  17   6      884.78      867.40     32.08 o 
   0  17   6      172.52      135.25      9.10 o 
   1  17   6      286.30      285.95     13.38 o 
   2  17   6       41.03       41.40     14.04 o 
   3  17   6       73.74       57.33     13.39 o 
   4  17   6       56.26       50.17     19.16 o 
  -5  18   6       98.42       86.79     17.18 o 
  -4  18   6      174.45      178.86     12.52 o 
  -3  18   6       89.66       76.69     10.65 o 
  -2  18   6     1167.84     1263.14     43.59 o 
  -1  18   6       34.74       35.56      9.93 o 
   0  18   6      291.18      290.52     14.00 o 
   1  18   6      250.88      236.77     11.98 o 
   2  18   6       83.72       66.59     10.57 o 
   3  18   6       74.99       63.54     28.23 o 
   4  18   6      219.16      230.99     18.81 o 
  -4  19   6        0.21        2.80      3.10 o 
  -3  19   6      384.30      391.32     18.79 o 
  -2  19   6        0.02        1.67      3.46 o 
  -1  19   6       87.38       92.80     10.59 o 
   0  19   6      540.98      498.66     18.95 o 
   1  19   6        5.88        1.78      2.50 o 
   2  19   6       22.57       20.36      7.33 o 
   3  19   6        6.30        8.21      4.77 o 
  -4  20   6       25.81       23.31     10.45 o 
  -3  20   6      218.42      218.00     13.28 o 
  -2  20   6        0.47        2.13      4.03 o 
  -1  20   6      601.79      606.92     26.42 o 
   0  20   6      640.63      666.44     27.21 o 
   1  20   6       30.14       31.49     13.77 o 
   2  20   6      148.90      143.84      9.51 o 
   3  20   6       86.60      115.08     10.22 o 
  -3  21   6       49.73       41.62     16.78 o 
  -2  21   6       75.99       65.07     21.04 o 
  -1  21   6        0.00        2.89      2.73 o 
   0  21   6      176.03      175.52     11.72 o 
   1  21   6       14.33       14.82      7.35 o 
   2  21   6        3.60        3.41      3.69 o 
  -3  22   6       15.94       18.35      9.21 o 
  -2  22   6       17.41       17.81      6.80 o 
  -1  22   6       32.63       30.88     12.27 o 
   0  22   6      246.15      242.03     18.38 o 
   1  22   6      413.18      420.86     26.99 o 
   2  22   6      186.71      212.88     16.99 o 
  -2  23   6      118.57      124.16      9.17 o 
  -1  23   6      165.55      170.28     12.29 o 
   0  23   6       42.17       29.93     15.23 o 
   1  23   6       45.35       33.25     15.57 o 
  -7   1   7        4.50        6.75      3.96 o 
  -6   1   7        9.24        8.64      3.95 o 
  -5   1   7      147.37      134.61      9.88 o 
  -4   1   7      141.89      140.57      3.50 o 
  -3   1   7      305.72      298.64      6.22 o 
  -2   1   7       51.45       52.81      1.76 o 
  -1   1   7      629.54      579.29      7.13 o 
   0   1   7        0.22        3.01      1.06 o 
   1   1   7      237.07      241.60      9.22 o 
   2   1   7      344.46      382.52     10.67 o 
   3   1   7        5.00        8.39      2.64 o 
   4   1   7      570.35      564.55     15.70 o 
   5   1   7      552.99      536.08     27.58 o 
   6   1   7      251.65      238.37     26.15 o 
  -7   2   7        0.04        2.89      2.82 o 
  -6   2   7       26.15       30.89     10.56 o 
  -5   2   7      638.13      618.31     16.92 o 
  -4   2   7      627.43      613.41     14.52 o 
  -3   2   7      574.11      555.80     10.21 o 
  -2   2   7      155.03      167.68      6.60 o 
  -1   2   7      181.09      165.88      4.87 o 
   0   2   7      140.39      129.57      3.32 o 
   1   2   7      655.47      666.85     12.64 o 
   2   2   7      577.41      572.16     14.15 o 
   3   2   7        6.05       11.67      3.22 o 
   4   2   7      617.25      632.90     21.97 o 
   5   2   7      416.75      404.09     18.64 o 
   6   2   7       53.02       37.31     20.94 o 
  -7   3   7        0.16        2.11      4.72 o 
  -6   3   7        3.25        4.89      2.73 o 
  -5   3   7      134.12      130.49     14.33 o 
  -4   3   7      225.92      213.51      5.05 o 
  -3   3   7      373.24      371.58      7.38 o 
  -2   3   7      231.18      235.27      7.71 o 
  -1   3   7        0.00        2.50      0.89 o 
   0   3   7     3657.18     3743.70     76.06 o 
   1   3   7        2.73        3.45      1.81 o 
   2   3   7      653.98      731.62     16.31 o 
   3   3   7      240.29      225.65     11.86 o 
   4   3   7       71.20       70.73      7.13 o 
   5   3   7       36.52       33.96     11.04 o 
   6   3   7       42.96       32.19     20.27 o 
  -7   4   7      703.09      796.75     64.51 o 
  -6   4   7       47.83       50.08      8.06 o 
  -5   4   7      847.83      829.59     21.59 o 
  -4   4   7     1742.99     1789.21     44.31 o 
  -3   4   7      450.72      414.49      9.43 o 
  -2   4   7     1080.98     1051.70     15.98 o 
  -1   4   7        4.65       11.69      2.51 o 
   0   4   7     4609.97     4899.11    104.48 o 
   1   4   7      864.56      796.35     15.16 o 
   2   4   7       80.43       85.13      6.05 o 
   3   4   7     1826.63     1931.45     41.51 o 
   4   4   7      386.01      366.48     19.31 o 
   5   4   7      246.12      232.74     13.99 o 
   6   4   7       57.96       48.59     18.14 o 
  -7   5   7        5.27        3.17      4.50 o 
  -6   5   7      262.52      274.86     12.85 o 
  -5   5   7      392.52      408.74     15.43 o 
  -4   5   7      220.96      229.61     11.23 o 
  -3   5   7     1828.56     1571.74     95.25 o 
  -2   5   7      460.55      467.42     13.16 o 
  -1   5   7     2153.09     2185.36     25.46 o 
   0   5   7      687.28      758.10     11.09 o 
   1   5   7     1217.18     1273.34     21.31 o 
   2   5   7       37.11       49.46      8.72 o 
   3   5   7      353.61      335.25     15.50 o 
   4   5   7      114.44      130.68      9.53 o 
   5   5   7      229.29      227.33     12.21 o 
   6   5   7        0.37        2.41      3.00 o 
  -7   6   7       14.29       11.26     13.67 o 
  -6   6   7      230.61      239.55     13.52 o 
  -5   6   7      154.50      146.33      6.28 o 
  -4   6   7     2980.34     3005.83     66.70 o 
  -3   6   7     2353.20     2372.68     42.49 o 
  -2   6   7      489.77      476.14     25.84 o 
  -1   6   7     2030.85     1989.30     23.82 o 
   0   6   7     2405.97     2291.13     29.39 o 
   1   6   7     2342.19     2373.18     48.48 o 
   2   6   7     1479.17     1441.76     30.13 o 
   3   6   7      366.09      398.19     13.38 o 
   4   6   7      178.67      195.94      9.91 o 
   5   6   7      308.83      281.90     14.21 o 
   6   6   7        0.32        2.02      4.74 o 
  -7   7   7      103.24       76.02     57.22 o 
  -6   7   7      104.10      103.76      7.42 o 
  -5   7   7      464.30      453.10     16.88 o 
  -4   7   7     1266.26     1269.82     28.20 o 
  -3   7   7      569.36      525.38     12.12 o 
  -2   7   7       64.45       65.10      2.83 o 
  -1   7   7      453.85      445.19     12.46 o 
   0   7   7        1.03        2.94      1.47 o 
   1   7   7      875.60      791.80     27.19 o 
   2   7   7       65.41       54.24      4.52 o 
   3   7   7       85.95       79.89      5.68 o 
   4   7   7      935.90      948.49     35.59 o 
   5   7   7       21.72       29.70     10.18 o 
  -7   8   7       84.14       51.30     54.49 o 
  -6   8   7        4.86        8.45      4.56 o 
  -5   8   7      437.83      401.71     15.64 o 
  -4   8   7      123.81      110.77      8.71 o 
  -3   8   7        7.45        6.67      2.06 o 
  -2   8   7     1240.44     1251.62     20.57 o 
  -1   8   7       41.11       41.03      2.37 o 
   0   8   7     1142.04     1081.92     24.66 o 
   1   8   7     1431.50     1400.05     31.23 o 
   2   8   7       22.57       22.50      3.69 o 
   3   8   7      244.44      246.31     12.18 o 
   4   8   7        0.01        3.11      3.48 o 
   5   8   7        0.63        2.15      3.67 o 
  -6   9   7      151.20      137.69     12.75 o 
  -5   9   7       28.47       24.25      7.31 o 
  -4   9   7     1506.54     1534.65     39.16 o 
  -3   9   7      382.52      376.24      9.44 o 
  -2   9   7       16.87       15.64      4.09 o 
  -1   9   7      370.36      349.43      7.93 o 
   0   9   7     2747.63     2599.23     80.30 o 
   1   9   7      238.14      235.02     11.59 o 
   2   9   7     1525.62     1514.35     33.08 o 
   3   9   7      452.35      430.08     14.19 o 
   4   9   7       41.81       35.14      8.88 o 
   5   9   7      147.11      165.07      9.34 o 
  -6  10   7        3.93        4.02      4.49 o 
  -5  10   7      106.32      121.69      7.34 o 
  -4  10   7        9.27        7.36      2.09 o 
  -3  10   7        4.73        8.32      2.90 o 
  -2  10   7      586.00      547.76     16.07 o 
  -1  10   7        2.63        6.43      2.47 o 
   0  10   7       47.44       41.84      3.88 o 
   1  10   7        0.11        1.62      1.88 o 
   2  10   7      255.72      264.26     12.60 o 
   3  10   7      207.41      188.61     10.17 o 
   4  10   7       31.33       31.76      8.66 o 
   5  10   7       45.89       42.24     17.66 o 
  -6  11   7        7.38        7.89      4.81 o 
  -5  11   7      126.77      133.41      7.09 o 
  -4  11   7      352.28      348.78     14.76 o 
  -3  11   7        0.06        2.05      2.39 o 
  -2  11   7       62.81       59.36      6.66 o 
  -1  11   7     1430.44     1422.06     40.30 o 
   0  11   7      476.75      464.59     14.16 o 
   1  11   7      694.26      667.42     19.18 o 
   2  11   7       12.22       14.47      3.73 o 
   3  11   7      165.56      168.74     10.55 o 
   4  11   7      158.19      170.05     15.60 o 
   5  11   7       13.58       15.57      5.37 o 
  -6  12   7       31.61       34.98     13.18 o 
  -5  12   7        1.53        1.70      3.14 o 
  -4  12   7      710.05      691.64     26.33 o 
  -3  12   7      220.65      216.98     12.29 o 
  -2  12   7      151.73      148.12      8.98 o 
  -1  12   7     2645.39     2756.17     95.97 o 
   0  12   7      148.18      129.01      4.89 o 
   1  12   7      312.90      306.36     14.04 o 
   2  12   7      140.35      139.87     10.33 o 
   3  12   7      109.55      110.32     10.57 o 
   4  12   7      135.55      136.95     11.23 o 
   5  12   7        0.28        2.53      2.83 o 
  -6  13   7        0.06       -0.53      4.92 o 
  -5  13   7      305.71      310.23     19.85 o 
  -4  13   7      314.63      264.76     12.55 o 
  -3  13   7       17.96       28.01      8.03 o 
  -2  13   7      291.08      270.13     15.76 o 
  -1  13   7      267.29      259.42     14.22 o 
   0  13   7        0.30        0.67      1.94 o 
   1  13   7      520.75      510.88     15.28 o 
   2  13   7       22.38       20.41      5.04 o 
   3  13   7       91.57       86.56      8.86 o 
   4  13   7        8.70        9.25      3.47 o 
   5  13   7       63.29       54.89     19.92 o 
  -6  14   7       12.16       13.32      6.86 o 
  -5  14   7      251.42      247.64     18.26 o 
  -4  14   7      410.50      403.46     16.36 o 
  -3  14   7      959.50      982.04     35.52 o 
  -2  14   7      369.58      352.17     13.29 o 
  -1  14   7        2.15        1.55      2.42 o 
   0  14   7     2686.14     2799.50     74.91 o 
   1  14   7      311.56      301.88     17.40 o 
   2  14   7        0.27        3.36      2.47 o 
   3  14   7      156.92      157.96      8.99 o 
   4  14   7      106.21      120.23     10.25 o 
  -5  15   7       37.80       27.71     12.73 o 
  -4  15   7        4.22        9.04      4.12 o 
  -3  15   7      109.41       83.20      7.04 o 
  -2  15   7       44.38       50.46     11.99 o 
  -1  15   7      271.24      290.04     20.06 o 
   0  15   7      297.03      278.14     17.89 o 
   1  15   7       89.02       86.10      6.16 o 
   2  15   7       32.87       32.56      7.80 o 
   3  15   7        0.03        1.04      3.00 o 
   4  15   7        1.91        2.30      2.98 o 
  -5  16   7      128.11      121.28     14.30 o 
  -4  16   7      401.15      405.51     19.61 o 
  -3  16   7       84.04       96.32     10.52 o 
  -2  16   7      263.81      263.88     12.47 o 
  -1  16   7      292.53      301.09     14.20 o 
   0  16   7        0.10        1.62      4.55 o 
   1  16   7      169.87      187.17      9.41 o 
   2  16   7       43.12       38.35     11.09 o 
   3  16   7      183.73      223.36     12.56 o 
   4  16   7      370.35      417.64     23.73 o 
  -5  17   7        6.50        6.82      5.63 o 
  -4  17   7       40.45       40.50      7.55 o 
  -3  17   7       71.74       67.67      8.05 o 
  -2  17   7      142.66      147.62      9.11 o 
  -1  17   7       51.20       55.89     13.55 o 
   0  17   7        7.90        8.14      3.32 o 
   1  17   7        4.16        8.70      3.83 o 
   2  17   7        4.21        3.35      3.87 o 
   3  17   7        4.25       10.14      3.24 o 
   4  17   7       31.18       24.16     13.86 o 
  -4  18   7       24.29       25.77     12.70 o 
  -3  18   7      718.66      776.38     31.05 o 
  -2  18   7      118.04      127.13     10.73 o 
  -1  18   7        2.34        4.06      2.64 o 
   0  18   7       99.17      119.11      9.94 o 
   1  18   7       24.30       18.13      6.00 o 
   2  18   7      148.42      146.58     10.98 o 
   3  18   7        6.58        8.84      4.70 o 
  -4  19   7       35.64       35.20     14.55 o 
  -3  19   7        1.27        2.61      4.27 o 
  -2  19   7       17.63       16.47      6.64 o 
  -1  19   7        2.14        3.93      3.26 o 
   0  19   7       12.43        9.15      4.05 o 
   1  19   7       23.72       23.34      8.74 o 
   2  19   7       27.06       20.46      9.86 o 
   3  19   7        0.33        0.47      4.02 o 
  -4  20   7       78.30       74.07     11.72 o 
  -3  20   7      193.74      212.92     16.04 o 
  -2  20   7      330.83      364.18     18.95 o 
  -1  20   7        2.69        3.83      2.82 o 
   0  20   7        0.01        2.61      2.64 o 
   1  20   7       91.12       97.66     13.45 o 
   2  20   7       86.84       89.70     15.83 o 
  -3  21   7       14.12       13.65      5.52 o 
  -2  21   7       41.70       31.14     14.91 o 
  -1  21   7      122.55      109.20      9.60 o 
   0  21   7       37.25       31.50     12.60 o 
   1  21   7        9.35        5.78      4.12 o 
   2  21   7       69.58       46.72     26.40 o 
  -2  22   7       44.75       35.35     16.51 o 
  -1  22   7       35.28       28.34      9.88 o 
   0  22   7       14.85       12.51      5.69 o 
   1  22   7       54.37       57.25     20.71 o 
  -1  23   7      101.39      105.42     11.60 o 
   0  23   7        2.76        3.96      3.42 o 
  -7   0   8      721.65      790.63     65.15 o 
  -6   0   8        0.31        2.06      5.62 o 
  -5   0   8      295.85      298.70     16.32 o 
  -4   0   8     4405.06     4571.22     58.19 o 
  -3   0   8     2428.50     2326.17     86.54 o 
  -2   0   8     3646.65     3680.01    115.97 o 
  -1   0   8      875.02      881.22     20.45 o 
   0   0   8       34.51       39.45      3.13 o 
   1   0   8      710.81      691.90     22.82 o 
   2   0   8      902.01      828.81     40.91 o 
   3   0   8     2345.65     2311.80    112.68 o 
   4   0   8      176.24      168.24      9.54 o 
   5   0   8      104.26       95.72     41.53 o 
  -7   1   8      100.45      109.37      9.33 o 
  -6   1   8       15.26       11.68      5.49 o 
  -5   1   8      288.36      305.90     11.71 o 
  -4   1   8       70.43       76.32      3.59 o 
  -3   1   8      970.02      956.72     22.93 o 
  -2   1   8       22.16       23.71      4.54 o 
  -1   1   8       46.25       49.76      2.11 o 
   0   1   8       11.46        5.51      1.30 o 
   1   1   8      846.26      841.93     18.16 o 
   2   1   8     3036.47     3303.85     80.67 o 
   3   1   8      163.73      172.11     12.79 o 
   4   1   8        1.67        2.13      2.57 o 
   5   1   8      283.64      275.41     19.61 o 
  -7   2   8       12.68        9.84      5.68 o 
  -6   2   8      105.72      121.13     10.11 o 
  -5   2   8       58.54       55.73      4.96 o 
  -4   2   8     1197.67     1185.40     25.18 o 
  -3   2   8     3284.51     3394.12     51.01 o 
  -2   2   8      158.81      167.13     10.19 o 
  -1   2   8      542.95      548.42     13.16 o 
   0   2   8      134.89      140.56      5.46 o 
   1   2   8      146.59      148.03      6.56 o 
   2   2   8     1615.17     1501.73     39.03 o 
   3   2   8      858.69      871.89     25.92 o 
   4   2   8      506.24      505.32     18.94 o 
   5   2   8      519.22      502.04     38.73 o 
  -7   3   8        4.73       10.41     11.98 o 
  -6   3   8      313.76      313.03     18.92 o 
  -5   3   8       36.18       33.71      3.17 o 
  -4   3   8      886.98      870.19     19.66 o 
  -3   3   8       13.82       12.32      3.85 o 
  -2   3   8     1668.74     1680.04     31.46 o 
  -1   3   8       30.08       29.22      1.88 o 
   0   3   8       58.09       57.89      2.70 o 
   1   3   8     1188.66     1078.17     22.09 o 
   2   3   8        0.13        2.73      2.88 o 
   3   3   8      452.71      455.60     16.75 o 
   4   3   8     1015.06     1017.01     34.00 o 
   5   3   8       71.49       61.26     19.41 o 
  -7   4   8      137.67      165.23     18.41 o 
  -6   4   8      169.29      167.19      9.10 o 
  -5   4   8       47.82       41.05      5.26 o 
  -4   4   8      139.80      123.14      6.76 o 
  -3   4   8       60.14       46.24      3.86 o 
  -2   4   8      836.11      825.72     17.45 o 
  -1   4   8      259.62      247.28      7.09 o 
   0   4   8      890.66      824.58     26.67 o 
   1   4   8      809.84      854.13     26.57 o 
   2   4   8       87.24       97.67     15.51 o 
   3   4   8      406.81      408.17     13.11 o 
   4   4   8       35.00       30.73     10.03 o 
   5   4   8       14.56       11.51      4.06 o 
  -7   5   8       98.71       81.52     14.23 o 
  -6   5   8        0.48        1.57      2.73 o 
  -5   5   8       51.59       53.86      6.81 o 
  -4   5   8       21.37       23.17      6.46 o 
  -3   5   8      925.09      926.92     27.11 o 
  -2   5   8       53.43       51.02      2.90 o 
  -1   5   8     1223.90     1189.83     23.26 o 
   0   5   8     1208.70     1135.81     20.75 o 
   1   5   8      456.49      467.97     13.21 o 
   2   5   8     1111.35     1099.63     29.21 o 
   3   5   8      718.03      695.37     18.77 o 
   4   5   8       52.46       52.39     14.28 o 
   5   5   8      489.32      544.18     27.04 o 
  -7   6   8       85.59       98.41     16.44 o 
  -6   6   8       50.23       45.85     15.19 o 
  -5   6   8      279.79      294.13     13.76 o 
  -4   6   8      136.14      140.97      8.35 o 
  -3   6   8      236.94      219.04      4.68 o 
  -2   6   8       71.30       67.12      3.32 o 
  -1   6   8      291.62      296.82      5.88 o 
   0   6   8      423.36      396.52      8.62 o 
   1   6   8      686.83      722.70     18.63 o 
   2   6   8      160.18      153.69      8.96 o 
   3   6   8        0.88        2.10      1.70 o 
   4   6   8      105.40      102.63     12.35 o 
   5   6   8        0.33        2.05      3.71 o 
  -6   7   8       16.82       15.92      9.00 o 
  -5   7   8       23.04       19.41      6.42 o 
  -4   7   8       18.90       19.29      5.42 o 
  -3   7   8        1.69        1.84      0.79 o 
  -2   7   8      508.33      507.93     10.47 o 
  -1   7   8        0.63        1.69      0.77 o 
   0   7   8      482.45      490.86     11.68 o 
   1   7   8     1829.63     1880.98     41.34 o 
   2   7   8      137.84      137.13      8.86 o 
   3   7   8      414.64      395.81     12.38 o 
   4   7   8       73.46       76.44     19.01 o 
   5   7   8       65.74       59.71     21.29 o 
  -6   8   8        6.50       11.95      4.93 o 
  -5   8   8        0.62        2.01      1.89 o 
  -4   8   8      160.91      175.53     10.72 o 
  -3   8   8      240.73      231.91     12.63 o 
  -2   8   8       89.53       84.20      2.48 o 
  -1   8   8      614.20      579.41     12.19 o 
   0   8   8     1746.20     1697.98     34.25 o 
   1   8   8     1235.85     1221.62     32.03 o 
   2   8   8      795.52      770.28     21.81 o 
   3   8   8        8.76        5.17      2.60 o 
   4   8   8      123.07      135.12     28.50 o 
   5   8   8      110.04      107.71     14.43 o 
  -6   9   8      168.57      173.16     12.98 o 
  -5   9   8       35.97       39.15     12.86 o 
  -4   9   8      647.40      611.02     17.78 o 
  -3   9   8      158.43      146.54      7.78 o 
  -2   9   8       10.26        6.63      1.57 o 
  -1   9   8      478.02      453.26     10.26 o 
   0   9   8       58.46       46.26      3.85 o 
   1   9   8      116.94       97.31      6.89 o 
   2   9   8      147.25      123.95      9.10 o 
   3   9   8       12.22       10.72      3.84 o 
   4   9   8      467.69      477.20     21.18 o 
   5   9   8        3.56        6.25      3.93 o 
  -6  10   8       58.40       65.78      9.98 o 
  -5  10   8        0.05        2.74      3.17 o 
  -4  10   8      611.67      596.09     23.01 o 
  -3  10   8      455.89      428.98     13.49 o 
  -2  10   8       84.23       80.49      6.28 o 
  -1  10   8      273.00      256.10     12.12 o 
   0  10   8     2324.35     2523.58     47.24 o 
   1  10   8     2658.94     2697.69     55.29 o 
   2  10   8       25.20       30.72      6.99 o 
   3  10   8       57.35       62.75     12.42 o 
   4  10   8        0.08        5.14      3.74 o 
   5  10   8       42.82       34.11     15.44 o 
  -6  11   8        2.87        4.58      3.48 o 
  -5  11   8      282.26      278.55     16.09 o 
  -4  11   8       12.39       14.96      5.67 o 
  -3  11   8      586.05      584.36     17.67 o 
  -2  11   8        6.04        8.22      3.38 o 
  -1  11   8     1602.15     1635.95     38.69 o 
   0  11   8       16.69       12.10      3.29 o 
   1  11   8      381.75      399.54     11.41 o 
   2  11   8       28.47       16.18      3.99 o 
   3  11   8       18.88       13.66      4.73 o 
   4  11   8      226.96      252.58     14.05 o 
   5  11   8        0.45        2.26      3.71 o 
  -6  12   8        4.76        4.69      3.91 o 
  -5  12   8      407.32      362.38     18.53 o 
  -4  12   8       68.52       61.66     16.56 o 
  -3  12   8      136.66      133.07     10.88 o 
  -2  12   8      847.16      856.74     25.60 o 
  -1  12   8      279.56      280.93     14.58 o 
   0  12   8       34.71       41.31      4.07 o 
   1  12   8      296.43      302.75     14.47 o 
   2  12   8       38.54       38.67      5.40 o 
   3  12   8        1.97        6.99      2.95 o 
   4  12   8       28.54       28.15      7.12 o 
  -6  13   8        6.30        9.36      4.95 o 
  -5  13   8       10.44       13.05      4.90 o 
  -4  13   8       17.07        7.18      4.91 o 
  -3  13   8      343.28      331.09     14.52 o 
  -2  13   8      399.76      407.99     13.63 o 
  -1  13   8      348.08      353.73     18.41 o 
   0  13   8     1055.56     1086.23     32.93 o 
   1  13   8        0.19        2.14      1.64 o 
   2  13   8      399.92      420.75     18.00 o 
   3  13   8       72.04       64.84     15.08 o 
   4  13   8       85.71       73.78     20.54 o 
  -5  14   8        0.10        5.03      4.44 o 
  -4  14   8      370.86      359.66     19.50 o 
  -3  14   8      165.82      177.53      8.21 o 
  -2  14   8      782.55      774.68     28.61 o 
  -1  14   8       55.35       55.92      7.21 o 
   0  14   8       70.76       68.70     10.12 o 
   1  14   8        3.65        3.72      2.41 o 
   2  14   8       43.68       53.18      7.34 o 
   3  14   8      117.49      131.37      9.32 o 
   4  14   8       80.64       80.49     22.66 o 
  -5  15   8       49.35       43.71     19.53 o 
  -4  15   8      644.26      668.09     30.69 o 
  -3  15   8       34.99       43.34      6.85 o 
  -2  15   8      107.40       96.85      7.20 o 
  -1  15   8     1072.65     1072.77     38.70 o 
   0  15   8       39.79       44.78     11.18 o 
   1  15   8      282.65      280.46     13.33 o 
   2  15   8        0.05        2.22      2.62 o 
   3  15   8      210.81      215.61     12.36 o 
   4  15   8      387.96      411.10     25.93 o 
  -5  16   8        9.31        8.12      5.82 o 
  -4  16   8       75.58       66.84     12.03 o 
  -3  16   8      359.82      355.24     15.11 o 
  -2  16   8       52.07       49.14     13.23 o 
  -1  16   8      118.26       97.75     10.03 o 
   0  16   8        0.67        1.45      2.78 o 
   1  16   8        5.82        4.94      3.21 o 
   2  16   8       34.23       33.04     11.43 o 
   3  16   8       78.91       85.01     13.20 o 
  -4  17   8       58.43       57.58     23.28 o 
  -3  17   8      496.84      523.46     22.76 o 
  -2  17   8       83.15       79.37     10.10 o 
  -1  17   8      249.96      239.69     11.85 o 
   0  17   8      524.72      550.33     21.20 o 
   1  17   8        0.12        2.74      3.20 o 
   2  17   8      143.79      151.43     11.10 o 
   3  17   8       14.42       18.05      8.73 o 
  -4  18   8      464.65      470.42     34.35 o 
  -3  18   8      100.66       91.25     13.56 o 
  -2  18   8       87.46       75.80     11.33 o 
  -1  18   8       25.62       22.92      6.95 o 
   0  18   8        2.27        3.28      3.56 o 
   1  18   8       30.42       32.58     11.29 o 
   2  18   8        1.18        1.92      3.15 o 
   3  18   8      169.67      167.81     14.66 o 
  -4  19   8      136.74      132.83     15.34 o 
  -3  19   8       81.41       78.32     13.03 o 
  -2  19   8      129.80      133.73      9.40 o 
  -1  19   8      107.68      104.85      9.29 o 
   0  19   8      117.46      135.12     11.27 o 
   1  19   8       96.72      103.39     11.59 o 
   2  19   8       47.54       35.85     13.65 o 
  -3  20   8      308.89      323.15     22.66 o 
  -2  20   8        7.02        7.83      3.54 o 
  -1  20   8       42.05       36.42     13.02 o 
   0  20   8        1.05        4.68      3.53 o 
   1  20   8       60.01       50.52     24.10 o 
   2  20   8       74.20       85.82      9.25 o 
  -2  21   8        0.10        1.49      2.81 o 
  -1  21   8       14.87       14.28      4.86 o 
   0  21   8        2.33        3.49      3.62 o 
   1  21   8      106.81      111.68     10.18 o 
  -1  22   8       12.91        5.30      4.54 o 
   0  22   8      184.17      216.39     19.16 o 
  -7   1   9      288.26      287.45     23.93 o 
  -6   1   9      200.88      209.68     12.80 o 
  -5   1   9      172.63      172.99      8.80 o 
  -4   1   9       73.98       77.30     16.10 o 
  -3   1   9       42.21       36.85     12.47 o 
  -2   1   9      168.22      162.83     15.10 o 
  -1   1   9     1220.00     1177.63     22.46 o 
   0   1   9       14.76       13.73      2.73 o 
   1   1   9     1903.36     1924.51     41.44 o 
   2   1   9      525.06      531.56     14.24 o 
   3   1   9     2136.14     2153.67     45.84 o 
   4   1   9      888.62      905.65     29.66 o 
   5   1   9      196.19      203.35     20.26 o 
  -7   2   9       46.93       28.41     22.31 o 
  -6   2   9       70.54       77.60     11.61 o 
  -5   2   9        3.33        4.96      2.94 o 
  -4   2   9       29.02       26.99      2.95 o 
  -3   2   9      555.00      542.07     20.54 o 
  -2   2   9        3.05        1.52      0.99 o 
  -1   2   9       88.46       82.74      3.35 o 
   0   2   9      641.73      594.52     12.26 o 
   1   2   9      865.44      857.57     22.86 o 
   2   2   9       43.47       41.80      6.56 o 
   3   2   9       24.15       17.92      5.67 o 
   4   2   9        0.08        1.71      4.27 o 
   5   2   9        7.72        6.59      3.74 o 
  -7   3   9       74.37       66.05     11.02 o 
  -6   3   9       13.61       14.42      7.64 o 
  -5   3   9       66.06       78.65     16.30 o 
  -4   3   9        3.30        4.45      2.05 o 
  -3   3   9     1882.44     1861.73     46.04 o 
  -2   3   9     1151.21     1145.89     25.28 o 
  -1   3   9       93.23       94.43      3.81 o 
   0   3   9     1885.46     1779.08     56.55 o 
   1   3   9      432.62      444.76     15.53 o 
   2   3   9      480.98      471.40     14.98 o 
   3   3   9      151.31      144.96      8.80 o 
   4   3   9       85.90       80.27     10.62 o 
   5   3   9      404.40      439.56     38.01 o 
  -7   4   9      444.60      465.77     63.06 o 
  -6   4   9       47.17       34.62     14.27 o 
  -5   4   9       17.39       15.57      6.47 o 
  -4   4   9       44.72       42.33      4.43 o 
  -3   4   9      558.28      527.35     16.27 o 
  -2   4   9     1953.27     1902.79     45.18 o 
  -1   4   9      344.48      368.66      8.14 o 
   0   4   9        4.68        4.90      1.92 o 
   1   4   9     1089.59     1106.84     28.88 o 
   2   4   9      298.69      281.54     14.69 o 
   3   4   9       17.24       18.24      4.63 o 
   4   4   9      402.10      422.09     19.04 o 
   5   4   9       16.06       18.06      9.80 o 
  -6   5   9       10.05        9.59      3.94 o 
  -5   5   9      146.42      159.64     11.01 o 
  -4   5   9      293.25      299.07     18.98 o 
  -3   5   9       75.69       74.24      3.93 o 
  -2   5   9     1802.08     1762.44     41.39 o 
  -1   5   9      993.44      999.66     21.87 o 
   0   5   9       86.07       82.49      6.08 o 
   1   5   9      437.87      388.04     12.49 o 
   2   5   9     1413.31     1469.08     41.84 o 
   3   5   9       30.66       26.29      7.16 o 
   4   5   9        2.94        3.41      3.50 o 
   5   5   9       13.40       12.65      5.94 o 
  -6   6   9      535.62      606.80     36.80 o 
  -5   6   9      293.76      255.95     19.36 o 
  -4   6   9      393.76      358.75     13.76 o 
  -3   6   9      950.57      918.82     23.08 o 
  -2   6   9      357.14      348.24      9.91 o 
  -1   6   9     1098.51     1012.54     21.29 o 
   0   6   9       40.74       41.66      5.02 o 
   1   6   9      130.09      118.66      5.75 o 
   2   6   9      217.03      218.54     13.61 o 
   3   6   9     1464.08     1492.28     53.42 o 
   4   6   9       70.62       80.03     19.67 o 
   5   6   9       27.10       25.92     10.17 o 
  -6   7   9      159.00      151.92     11.17 o 
  -5   7   9        2.60        0.63      2.06 o 
  -4   7   9      154.27      162.30      8.03 o 
  -3   7   9      171.00      181.78     10.08 o 
  -2   7   9     1142.36     1137.89     26.70 o 
  -1   7   9      237.33      207.41      5.87 o 
   0   7   9       70.26       57.99      4.81 o 
   1   7   9      387.68      407.75     14.82 o 
   2   7   9      218.09      187.70     13.99 o 
   3   7   9       52.06       58.63     16.94 o 
   4   7   9      388.70      395.10     20.76 o 
   5   7   9       25.87       20.05      6.51 o 
  -6   8   9       32.15       26.33     13.77 o 
  -5   8   9       19.25       24.93      9.28 o 
  -4   8   9        0.77        1.59      2.29 o 
  -3   8   9       43.75       37.04      4.58 o 
  -2   8   9      880.93      833.87     18.80 o 
  -1   8   9     1699.98     1662.55     36.81 o 
   0   8   9      106.48      113.07      5.53 o 
   1   8   9        5.91        8.11      2.34 o 
   2   8   9       68.63       65.74      6.55 o 
   3   8   9       51.52       45.90     10.66 o 
   4   8   9      273.07      286.76     17.26 o 
   5   8   9      110.55      122.40     12.89 o 
  -6   9   9       47.31       36.93     15.21 o 
  -5   9   9      154.52      161.90      9.66 o 
  -4   9   9      266.11      260.02     14.87 o 
  -3   9   9     2259.97     2455.73     83.41 o 
  -2   9   9       64.47       58.84      3.52 o 
  -1   9   9     1088.59     1137.35     31.62 o 
   0   9   9     1889.71     1841.59     38.73 o 
   1   9   9       49.07       65.91      7.63 o 
   2   9   9      405.81      409.80     15.24 o 
   3   9   9      192.82      213.73     11.97 o 
   4   9   9      141.04      143.88     19.33 o 
  -6  10   9       71.73       61.80     35.43 o 
  -5  10   9        0.02        1.89      3.61 o 
  -4  10   9       15.05       17.17      6.83 o 
  -3  10   9        1.18        1.47      2.79 o 
  -2  10   9      956.75     1004.19     28.63 o 
  -1  10   9      299.87      319.27     14.06 o 
   0  10   9      144.96      139.68      7.76 o 
   1  10   9        9.00       13.46      3.79 o 
   2  10   9        2.82        2.02      1.36 o 
   3  10   9        8.11        8.32      3.39 o 
   4  10   9       24.85       22.76      8.32 o 
  -6  11   9       62.18       71.83     38.43 o 
  -5  11   9      800.20      838.16     39.80 o 
  -4  11   9      342.78      363.24     17.74 o 
  -3  11   9       28.19       33.79     11.13 o 
  -2  11   9      715.16      723.57     20.41 o 
  -1  11   9      394.59      394.47     13.21 o 
   0  11   9        0.22        3.05      1.62 o 
   1  11   9     1953.20     2002.69     43.26 o 
   2  11   9       24.72       32.87      7.81 o 
   3  11   9      319.26      332.36     15.18 o 
   4  11   9      397.19      418.45     27.89 o 
  -6  12   9      218.94      257.73     29.94 o 
  -5  12   9       83.22       69.29     11.11 o 
  -4  12   9      136.27      132.89     12.10 o 
  -3  12   9      653.02      662.57     29.11 o 
  -2  12   9       40.23       46.08      5.30 o 
  -1  12   9       74.55       80.34     10.61 o 
   0  12   9      171.39      155.72     11.87 o 
   1  12   9       14.65       14.52      3.72 o 
   2  12   9       35.54       35.38     10.32 o 
   3  12   9       18.36       21.13      6.39 o 
   4  12   9       44.44       36.39     12.16 o 
  -5  13   9      210.43      221.39     15.93 o 
  -4  13   9      116.86      110.71      9.84 o 
  -3  13   9        1.11        3.21      3.54 o 
  -2  13   9       45.28       39.36      5.55 o 
  -1  13   9        3.18        3.26      2.91 o 
   0  13   9      397.12      393.07     16.86 o 
   1  13   9      188.68      212.57      9.98 o 
   2  13   9      850.36      875.94     30.66 o 
   3  13   9       78.17       80.92     12.71 o 
   4  13   9      283.07      293.61     18.54 o 
  -5  14   9      289.36      300.15     27.26 o 
  -4  14   9        2.54        2.09      3.83 o 
  -3  14   9      137.54      147.99      8.96 o 
  -2  14   9       93.41       79.42      7.06 o 
  -1  14   9      241.86      247.08     10.46 o 
   0  14   9        7.67        7.32      3.68 o 
   1  14   9      166.30      170.89      9.40 o 
   2  14   9       58.18       49.44     13.84 o 
   3  14   9        4.90        4.08      3.31 o 
   4  14   9        4.60        3.16      3.36 o 
  -5  15   9        9.80        4.99      4.28 o 
  -4  15   9      157.55      151.23     14.99 o 
  -3  15   9        7.72        8.40      4.64 o 
  -2  15   9       49.03       47.37     12.91 o 
  -1  15   9       54.59       48.95      6.87 o 
   0  15   9      170.91      185.80     11.79 o 
   1  15   9       68.35       57.71      7.55 o 
   2  15   9       26.19       24.99      9.59 o 
   3  15   9        3.54        1.01      3.79 o 
  -4  16   9      111.85      109.97     10.32 o 
  -3  16   9      216.00      208.41     10.76 o 
  -2  16   9       56.61       59.83      7.26 o 
  -1  16   9      192.49      203.25     10.14 o 
   0  16   9        1.42        2.69      3.62 o 
   1  16   9      129.88      126.99      7.63 o 
   2  16   9       38.96       38.19     11.59 o 
   3  16   9       68.48       91.61     10.65 o 
  -4  17   9       12.12       12.38      6.77 o 
  -3  17   9        2.02        4.95      5.30 o 
  -2  17   9       28.83       25.00      9.99 o 
  -1  17   9       43.41       43.10     11.70 o 
   0  17   9       74.35       70.16     21.70 o 
   1  17   9       62.02       54.58     20.78 o 
   2  17   9      394.27      420.64     31.86 o 
   3  17   9       63.31       41.58     20.93 o 
  -4  18   9       87.52       66.38     13.36 o 
  -3  18   9       25.14       21.69      7.61 o 
  -2  18   9        0.50        2.76      3.42 o 
  -1  18   9       12.74       11.01      4.41 o 
   0  18   9        2.62        4.07      2.62 o 
   1  18   9        2.83        3.58      3.05 o 
   2  18   9       35.42       41.53     17.61 o 
  -3  19   9        0.94        0.87      3.67 o 
  -2  19   9       82.77       89.72     14.18 o 
  -1  19   9      499.88      511.15     27.93 o 
   0  19   9       46.14       36.99     11.96 o 
   1  19   9      241.87      258.20     20.35 o 
   2  19   9       56.66       50.10     21.31 o 
  -3  20   9       27.05       22.81     15.17 o 
  -2  20   9        0.67        1.35      4.31 o 
  -1  20   9        4.66        3.44      2.80 o 
   0  20   9      117.64      108.92     10.35 o 
   1  20   9       25.62       14.21     10.44 o 
  -1  21   9      150.01      159.71     10.80 o 
   0  21   9      463.16      490.81     33.61 o 
  -6   0  10       27.53       25.50     24.64 o 
  -5   0  10        0.08        3.51      5.70 o 
  -4   0  10     1192.57     1145.08     46.10 o 
  -3   0  10      381.73      341.52     28.47 o 
  -2   0  10        0.32        2.32      3.38 o 
  -1   0  10     3763.57     3766.75    112.81 o 
   0   0  10       62.26       46.46     14.29 o 
   1   0  10       82.16       77.94     12.45 o 
   2   0  10     2477.32     2542.84     92.61 o 
   3   0  10       67.53       69.29     16.39 o 
   4   0  10      670.21      695.59     66.66 o 
   5   0  10       48.97       23.26     22.34 o 
  -6   1  10      143.93      148.77     10.41 o 
  -5   1  10      161.24      171.12     10.59 o 
  -4   1  10      119.56      131.30     14.85 o 
  -3   1  10      391.60      393.66     17.79 o 
  -2   1  10      533.11      543.45     20.67 o 
  -1   1  10      662.40      553.78     16.57 o 
   0   1  10     4277.42     4255.42    126.81 o 
   1   1  10      590.88      580.50     15.36 o 
   2   1  10      555.21      534.44     18.87 o 
   3   1  10        6.38        4.99      2.73 o 
   4   1  10        4.50        8.34      4.36 o 
   5   1  10       57.62       46.19     32.26 o 
  -6   2  10      174.74      191.11     15.28 o 
  -5   2  10      128.09      134.58     12.09 o 
  -4   2  10       37.55       31.12      9.78 o 
  -3   2  10        7.21        8.60      3.82 o 
  -2   2  10       35.29       56.48     14.53 o 
  -1   2  10       52.49       45.88      2.51 o 
   0   2  10      828.50      854.95     21.64 o 
   1   2  10       47.96       51.28     12.00 o 
   2   2  10      237.42      228.99     14.94 o 
   3   2  10       18.89       19.52      5.55 o 
   4   2  10       27.94       20.54      8.11 o 
   5   2  10      131.96      145.79     13.88 o 
  -6   3  10      131.54      139.04     10.55 o 
  -5   3  10      325.26      326.57     15.83 o 
  -4   3  10      266.61      264.53     11.74 o 
  -3   3  10      959.05      961.95     31.62 o 
  -2   3  10     1493.41     1447.42     40.41 o 
  -1   3  10        3.36        3.44      1.16 o 
   0   3  10        5.87        7.64      2.68 o 
   1   3  10     1844.27     1848.55     42.85 o 
   2   3  10        8.21       10.27      2.82 o 
   3   3  10      858.31      847.12     28.90 o 
   4   3  10      316.63      304.49     17.32 o 
   5   3  10        0.02        3.04      4.03 o 
  -6   4  10      195.77      195.12     17.11 o 
  -5   4  10        9.44       10.74      4.89 o 
  -4   4  10      226.00      210.62     10.65 o 
  -3   4  10      450.05      466.15     21.49 o 
  -2   4  10      299.32      253.77     14.19 o 
  -1   4  10      333.91      334.09     11.08 o 
   0   4  10      265.31      248.94      6.61 o 
   1   4  10        2.18        3.87      2.31 o 
   2   4  10      512.63      478.68     14.46 o 
   3   4  10        0.62        3.64      1.84 o 
   4   4  10      220.32      227.89     13.54 o 
   5   4  10        0.63        3.99      3.33 o 
  -6   5  10       95.98       94.74     10.79 o 
  -5   5  10      564.25      620.43     29.08 o 
  -4   5  10      187.64      185.43      9.16 o 
  -3   5  10     1349.98     1405.31     38.29 o 
  -2   5  10      312.53      305.73     15.03 o 
  -1   5  10     2691.18     2713.47     62.45 o 
   0   5  10      610.34      589.46     15.06 o 
   1   5  10       11.30       20.36      5.15 o 
   2   5  10      736.00      715.60     24.25 o 
   3   5  10      359.99      368.32     13.69 o 
   4   5  10      113.85      122.43     10.70 o 
  -6   6  10       19.60       13.06      8.20 o 
  -5   6  10      122.43      118.91     12.56 o 
  -4   6  10       98.68      103.35     12.27 o 
  -3   6  10        1.70        3.06      2.18 o 
  -2   6  10        4.38        6.51      2.61 o 
  -1   6  10       51.89       56.06      3.84 o 
   0   6  10      178.61      151.77      8.69 o 
   1   6  10       26.37       22.84      5.89 o 
   2   6  10        2.93        6.12      2.36 o 
   3   6  10      128.79      121.46      9.63 o 
   4   6  10       83.29       74.74     22.38 o 
  -6   7  10       36.43       26.74     15.24 o 
  -5   7  10       99.36      103.91     11.76 o 
  -4   7  10      944.75     1044.47     37.00 o 
  -3   7  10      187.65      169.66     11.64 o 
  -2   7  10     1170.47     1217.38     34.40 o 
  -1   7  10      524.30      537.34     13.29 o 
   0   7  10      262.01      267.22     12.45 o 
   1   7  10      686.99      591.44     17.29 o 
   2   7  10       56.28       82.19      6.76 o 
   3   7  10        6.09       10.71      3.99 o 
   4   7  10      267.28      270.45     15.59 o 
  -6   8  10      113.84      109.83     10.03 o 
  -5   8  10        0.50        2.15      3.75 o 
  -4   8  10        2.60        4.92      2.41 o 
  -3   8  10       40.73       37.23      5.43 o 
  -2   8  10     1761.24     1675.75     53.91 o 
  -1   8  10        0.43        1.89      1.58 o 
   0   8  10      578.81      519.55     15.33 o 
   1   8  10       14.28       11.86      3.45 o 
   2   8  10      116.00      111.57      6.20 o 
   3   8  10      178.06      184.74     10.88 o 
   4   8  10      129.67      147.91     14.25 o 
  -6   9  10      117.32      113.41     10.72 o 
  -5   9  10        1.26        3.31      6.31 o 
  -4   9  10       69.01       66.60      7.47 o 
  -3   9  10       59.21       71.60      7.63 o 
  -2   9  10      290.11      308.16     22.00 o 
  -1   9  10        9.79       16.20      4.06 o 
   0   9  10      638.20      572.71     15.10 o 
   1   9  10        0.51        6.83      3.04 o 
   2   9  10       64.12       51.58      6.42 o 
   3   9  10       52.40       51.11     16.24 o 
   4   9  10        4.69       10.96      5.36 o 
  -6  10  10      176.46      193.90     25.09 o 
  -5  10  10       96.72       92.41     18.72 o 
  -4  10  10       78.69       84.75      8.71 o 
  -3  10  10      254.45      215.38     10.22 o 
  -2  10  10       59.99       61.77      7.87 o 
  -1  10  10       77.25       62.22      5.90 o 
   0  10  10      289.23      352.33     13.72 o 
   1  10  10      185.65      145.13      5.83 o 
   2  10  10       45.50       44.29      5.95 o 
   3  10  10      834.53      920.21     37.67 o 
   4  10  10        8.06        9.11      4.09 o 
  -5  11  10      258.99      274.76     21.82 o 
  -4  11  10      271.05      293.74     15.12 o 
  -3  11  10        6.97        6.80      3.94 o 
  -2  11  10      314.03      316.95     16.09 o 
  -1  11  10      133.87      117.40      6.50 o 
   0  11  10        0.29        3.76      2.15 o 
   1  11  10      168.94      156.91      6.36 o 
   2  11  10        0.04        1.32      2.85 o 
   3  11  10       94.49       96.56     12.68 o 
   4  11  10      223.23      229.75     16.22 o 
  -5  12  10       80.82       82.29     14.37 o 
  -4  12  10       48.12       42.05     13.41 o 
  -3  12  10       11.49       11.28      5.09 o 
  -2  12  10       10.71        8.48      4.03 o 
  -1  12  10      796.49      834.55     30.11 o 
   0  12  10        5.13        9.01      2.74 o 
   1  12  10       90.95       95.49      7.64 o 
   2  12  10        7.54        5.85      2.89 o 
   3  12  10      106.02      129.34     10.39 o 
  -5  13  10      320.14      334.25     27.56 o 
  -4  13  10       33.53       30.31     12.22 o 
  -3  13  10      276.33      297.92     15.04 o 
  -2  13  10      224.50      198.93     12.14 o 
  -1  13  10      242.13      253.79     11.93 o 
   0  13  10      515.78      520.21     21.44 o 
   1  13  10       17.98       11.93      3.45 o 
   2  13  10      284.84      344.01     18.65 o 
   3  13  10       11.11       13.56      5.40 o 
  -5  14  10      141.92      133.15     16.51 o 
  -4  14  10       74.15       76.76      9.39 o 
  -3  14  10        0.25        1.23      2.65 o 
  -2  14  10      506.70      513.07     21.79 o 
  -1  14  10      103.12       99.47      7.14 o 
   0  14  10      197.78      197.90     10.69 o 
   1  14  10       48.48       38.57     13.77 o 
   2  14  10        0.89        3.39      3.25 o 
   3  14  10      160.12      186.70     16.20 o 
  -4  15  10      201.69      216.18     19.46 o 
  -3  15  10       76.02       72.58     10.41 o 
  -2  15  10      310.04      310.53     17.72 o 
  -1  15  10      360.87      369.37     18.38 o 
   0  15  10       78.70       76.85      7.42 o 
   1  15  10      594.80      655.69     26.35 o 
   2  15  10        0.12        2.75      4.05 o 
   3  15  10      690.47      760.40     49.14 o 
  -4  16  10       25.89       22.94     10.77 o 
  -3  16  10        9.45        9.15      4.72 o 
  -2  16  10      185.09      189.22     12.83 o 
  -1  16  10      113.63      130.08     13.25 o 
   0  16  10       74.41       77.51      8.63 o 
   1  16  10       30.51       25.63      9.47 o 
   2  16  10       46.27       42.71     16.38 o 
  -4  17  10       86.77       83.72     11.39 o 
  -3  17  10      483.37      500.13     36.32 o 
  -2  17  10       51.34       51.01     20.76 o 
  -1  17  10       29.76       32.01     11.60 o 
   0  17  10      318.36      340.59     18.46 o 
   1  17  10        0.33        2.09      2.87 o 
   2  17  10      247.66      245.15     18.64 o 
  -3  18  10        0.78        2.40      3.18 o 
  -2  18  10        1.09        3.20      4.10 o 
  -1  18  10      223.09      228.77     15.58 o 
   0  18  10        1.36        3.30      3.36 o 
   1  18  10        2.48        4.06      3.44 o 
  -2  19  10      138.74      162.16     13.76 o 
  -1  19  10       73.70       61.03     28.39 o 
   0  19  10       11.51        8.62      5.71 o 
   1  19  10       26.79       20.23      9.94 o 
  -1  20  10       50.28       39.54     20.58 o 
   0  20  10      280.21      308.37     27.38 o 
  -6   1  11        0.08        1.90      2.80 o 
  -5   1  11       87.75       83.40     13.76 o 
  -4   1  11       67.29       74.09     19.89 o 
  -3   1  11      610.84      616.93     22.08 o 
  -2   1  11       99.27       78.22      6.58 o 
  -1   1  11      445.56      384.87     13.13 o 
   0   1  11      304.19      266.67     15.79 o 
   1   1  11      257.78      265.97     15.37 o 
   2   1  11       49.22       40.44      7.09 o 
   3   1  11       50.28       48.31      8.34 o 
   4   1  11       16.58       13.07     10.82 o 
  -6   2  11        7.42        9.81      5.49 o 
  -5   2  11      252.19      255.52     14.75 o 
  -4   2  11       77.25       77.16     12.11 o 
  -3   2  11       84.16       86.63     10.80 o 
  -2   2  11      139.03      157.02     11.20 o 
  -1   2  11     1524.89     1324.07    150.44 o 
   0   2  11     1159.36     1190.85     29.89 o 
   1   2  11        9.60       10.16      2.48 o 
   2   2  11        0.02        2.39      2.12 o 
   3   2  11      116.31      135.26      7.79 o 
   4   2  11      130.82      136.91      9.47 o 
  -6   3  11       76.16       89.27     12.38 o 
  -5   3  11       99.67      102.04     10.66 o 
  -4   3  11      955.76      928.51     38.15 o 
  -3   3  11       80.57       88.49     11.20 o 
  -2   3  11        5.63        4.25      3.13 o 
  -1   3  11       50.38       45.53      4.40 o 
   0   3  11      173.43      177.23      9.49 o 
   1   3  11       38.81       50.09      5.50 o 
   2   3  11       80.00       90.33     11.43 o 
   3   3  11      127.49      105.55     14.19 o 
   4   3  11      292.83      285.78     22.88 o 
  -6   4  11       57.07       46.40     22.53 o 
  -5   4  11       18.86       14.85      5.96 o 
  -4   4  11      472.09      461.78     22.05 o 
  -3   4  11       37.17       55.00     15.92 o 
  -2   4  11      140.84      102.57     10.23 o 
  -1   4  11     1600.11     1735.60     47.30 o 
   0   4  11        3.10        3.47      2.15 o 
   1   4  11      344.88      376.74     11.39 o 
   2   4  11       10.85       13.24      3.95 o 
   3   4  11        5.15        7.20      3.19 o 
   4   4  11      494.87      573.08     41.07 o 
  -6   5  11       37.78       32.86     18.34 o 
  -5   5  11       54.16       54.36     18.47 o 
  -4   5  11      472.95      484.93     21.03 o 
  -3   5  11       72.74       67.56      8.60 o 
  -2   5  11      619.82      648.31     23.13 o 
  -1   5  11      435.85      391.08     17.62 o 
   0   5  11     1229.09     1224.34     33.49 o 
   1   5  11       79.68       92.17      6.49 o 
   2   5  11        6.67        6.03      2.68 o 
   3   5  11      396.09      394.75     17.50 o 
   4   5  11       76.22       53.04     22.30 o 
  -6   6  11       72.87       81.96     10.53 o 
  -5   6  11      183.79      214.35     16.75 o 
  -4   6  11      218.02      243.73     17.07 o 
  -3   6  11      198.81      195.62      8.92 o 
  -2   6  11        1.25        5.47      1.91 o 
  -1   6  11       15.20       17.12      5.60 o 
   0   6  11     1343.54     1462.19     32.30 o 
   1   6  11      516.71      472.23     17.00 o 
   2   6  11        3.35        4.57      2.26 o 
   3   6  11       52.97       51.95     16.64 o 
   4   6  11       40.84       33.75     11.93 o 
  -6   7  11        1.82        2.49      3.32 o 
  -5   7  11       16.12       13.51      9.98 o 
  -4   7  11     1004.80     1077.61     46.58 o 
  -3   7  11      697.17      683.15     35.60 o 
  -2   7  11      506.99      448.70     13.42 o 
  -1   7  11       22.14       25.52      7.62 o 
   0   7  11       10.07        7.95      2.21 o 
   1   7  11      127.45      117.70      5.67 o 
   2   7  11       51.68       45.63      7.37 o 
   3   7  11      199.04      208.77     13.50 o 
   4   7  11       11.72       12.07      6.03 o 
  -6   8  11      164.55      167.00     13.20 o 
  -5   8  11        3.86        5.77      6.67 o 
  -4   8  11      423.99      461.17     24.26 o 
  -3   8  11       16.29       24.01      9.84 o 
  -2   8  11       12.61       12.68      4.28 o 
  -1   8  11      415.36      424.84     13.18 o 
   0   8  11       57.09       47.77      4.08 o 
   1   8  11      127.64      134.55      6.42 o 
   2   8  11       59.88       63.84      7.29 o 
   3   8  11       39.89       40.37      9.59 o 
   4   8  11      942.49      920.02     58.41 o 
  -5   9  11      976.69     1025.90     60.59 o 
  -4   9  11        9.37       11.48      7.20 o 
  -3   9  11      501.07      521.75     27.92 o 
  -2   9  11      134.41      113.81      7.40 o 
  -1   9  11       57.12       52.19      5.76 o 
   0   9  11      103.05      107.15      5.31 o 
   1   9  11       64.18       63.63      4.55 o 
   2   9  11      146.55      140.96      6.97 o 
   3   9  11        7.62        6.66      3.67 o 
   4   9  11      775.10      788.63     51.00 o 
  -5  10  11      483.75      512.46     43.54 o 
  -4  10  11       16.17       19.57     11.70 o 
  -3  10  11        5.91        6.90      3.32 o 
  -2  10  11       13.94        9.64      4.90 o 
  -1  10  11      412.96      399.51     19.13 o 
   0  10  11      193.32      181.20      7.55 o 
   1  10  11       13.49        8.27      3.26 o 
   2  10  11       20.53       17.40      7.19 o 
   3  10  11      474.37      468.30     31.07 o 
  -5  11  11      108.31      120.69     13.13 o 
  -4  11  11      356.16      378.85     24.78 o 
  -3  11  11       16.28       12.52      5.24 o 
  -2  11  11      191.76      210.83     11.89 o 
  -1  11  11      274.00      290.29     15.04 o 
   0  11  11      421.77      398.57     15.16 o 
   1  11  11      321.44      352.15     14.83 o 
   2  11  11        0.21        2.30      1.60 o 
   3  11  11      359.54      353.00     24.18 o 
  -5  12  11       13.79       15.37      6.92 o 
  -4  12  11       18.36       16.25     10.57 o 
  -3  12  11       18.95       19.08      8.72 o 
  -2  12  11      121.03      127.51     10.41 o 
  -1  12  11       97.51       82.89     20.12 o 
   0  12  11      381.78      350.15     14.23 o 
   1  12  11       28.25       19.10      6.77 o 
   2  12  11       14.07       13.84      6.49 o 
   3  12  11        0.48        6.13      4.33 o 
  -5  13  11       45.07       32.34     21.91 o 
  -4  13  11        5.51        4.04      4.57 o 
  -3  13  11      216.58      218.51     14.77 o 
  -2  13  11       80.58       71.04     22.80 o 
  -1  13  11      532.14      578.14     24.29 o 
   0  13  11      587.77      607.03     26.25 o 
   1  13  11       95.99      104.03      8.07 o 
   2  13  11       61.58       56.51     10.96 o 
   3  13  11       14.22       14.42      4.49 o 
  -4  14  11      292.61      316.43     29.14 o 
  -3  14  11       42.30       36.12     17.39 o 
  -2  14  11        6.49        6.21      4.02 o 
  -1  14  11       47.10       47.48     15.43 o 
   0  14  11        1.97        3.97      4.64 o 
   1  14  11      198.74      208.87     13.48 o 
   2  14  11        1.98        3.42      4.00 o 
  -4  15  11        2.41        7.10      7.17 o 
  -3  15  11       18.22       18.32     10.13 o 
  -2  15  11       83.64       83.92     11.63 o 
  -1  15  11       42.35       44.40     16.49 o 
   0  15  11       77.02       73.16     21.16 o 
   1  15  11        0.08        1.85      3.00 o 
   2  15  11       28.19       33.51     16.04 o 
  -3  16  11      155.14      143.48     10.64 o 
  -2  16  11       14.71       15.00      7.28 o 
  -1  16  11      176.54      201.64     14.10 o 
   0  16  11      486.03      507.74     27.36 o 
   1  16  11       37.43       33.25     11.98 o 
   2  16  11        6.71        4.45      6.20 o 
  -3  17  11        2.31        3.64      3.64 o 
  -2  17  11        1.18        3.42      3.54 o 
  -1  17  11       78.46       69.98     12.74 o 
   0  17  11      514.15      520.99     38.78 o 
   1  17  11       12.88       16.06      9.77 o 
  -2  18  11      141.95      150.68      9.78 o 
  -1  18  11      166.94      157.74     13.47 o 
   0  18  11      518.82      547.84     45.54 o 
  -6   0  12      284.43      286.23     29.94 o 
  -5   0  12       24.44       20.26      9.42 o 
  -4   0  12      652.80      673.71     37.49 o 
  -3   0  12      448.86      500.56     44.34 o 
  -2   0  12        5.58        3.66      3.57 o 
  -1   0  12     1509.55     1632.51     94.18 o 
   0   0  12      544.62      442.78     22.07 o 
   1   0  12      737.16      746.77     35.37 o 
   2   0  12      401.78      395.99     37.30 o 
   3   0  12      206.56      203.37     18.35 o 
   4   0  12      844.57      916.90    133.65 o 
  -6   1  12       36.33       29.63     16.05 o 
  -5   1  12       40.47       37.31     17.22 o 
  -4   1  12        0.73        3.39      3.43 o 
  -3   1  12       37.44       47.56     13.72 o 
  -2   1  12      190.41      202.83     12.23 o 
  -1   1  12      369.37      345.09     19.52 o 
   0   1  12      151.42      128.46      5.81 o 
   1   1  12      198.16      182.86      8.17 o 
   2   1  12       36.73       36.78     11.97 o 
   3   1  12      150.17      162.79     11.61 o 
   4   1  12       27.27       24.34     15.74 o 
  -6   2  12        1.24        2.28      3.21 o 
  -5   2  12      422.59      440.58     23.37 o 
  -4   2  12       65.24       62.91     10.54 o 
  -3   2  12      954.47     1011.54     44.72 o 
  -2   2  12      265.46      265.38     11.84 o 
  -1   2  12      301.39      238.58     17.85 o 
   0   2  12     1696.45     1725.39     52.94 o 
   1   2  12       76.94       77.18      8.20 o 
   2   2  12       47.69       51.29     13.01 o 
   3   2  12       89.38       86.98      8.65 o 
   4   2  12       66.78       49.63     29.67 o 
  -6   3  12       53.97       61.24     14.86 o 
  -5   3  12      129.23      129.73     11.58 o 
  -4   3  12      179.45      195.33     12.51 o 
  -3   3  12        2.90       10.22      4.54 o 
  -2   3  12      274.50      300.51     15.38 o 
  -1   3  12        0.68        6.03      3.46 o 
   0   3  12        0.59        2.21      2.43 o 
   1   3  12      292.35      276.71     12.15 o 
   2   3  12       54.28       58.14      8.04 o 
   3   3  12        2.31        2.85      2.98 o 
   4   3  12       42.26       26.97     13.95 o 
  -6   4  12        0.84        4.97      5.41 o 
  -5   4  12      336.46      325.77     22.92 o 
  -4   4  12     1131.97     1206.83     35.29 o 
  -3   4  12       19.24       17.85      4.93 o 
  -2   4  12      335.13      327.73     16.81 o 
  -1   4  12      788.28      718.53     30.42 o 
   0   4  12        0.01        1.82      1.60 o 
   1   4  12       18.01       13.55      3.74 o 
   2   4  12       12.40       10.37      3.39 o 
   3   4  12        4.76        3.46      3.35 o 
   4   4  12       21.68       18.56      9.28 o 
  -6   5  12        3.11        6.32      4.86 o 
  -5   5  12       38.26       28.84     16.54 o 
  -4   5  12        2.40        7.70      5.25 o 
  -3   5  12      394.57      404.81     19.35 o 
  -2   5  12       20.54       19.05      6.41 o 
  -1   5  12       25.85       21.59      3.65 o 
   0   5  12      211.13      187.48      7.36 o 
   1   5  12       43.50       41.42      7.53 o 
   2   5  12        6.51        5.67      2.62 o 
   3   5  12       45.97       42.64     15.52 o 
  -5   6  12      150.04      145.30     12.56 o 
  -4   6  12      625.19      646.27     35.31 o 
  -3   6  12      138.24      120.62     11.23 o 
  -2   6  12       26.19       20.03      6.69 o 
  -1   6  12       38.39       35.75      4.98 o 
   0   6  12       12.24       22.36      6.11 o 
   1   6  12       71.43       53.82      5.41 o 
   2   6  12       23.46       19.13      6.69 o 
   3   6  12       36.58       33.09     15.98 o 
  -5   7  12      212.61      224.31     22.18 o 
  -4   7  12      112.55      109.78     17.22 o 
  -3   7  12        6.48        5.51      4.70 o 
  -2   7  12       18.36       19.42      8.32 o 
  -1   7  12       23.02       24.83      8.00 o 
   0   7  12        3.21        5.99      2.59 o 
   1   7  12        3.70        4.54      2.22 o 
   2   7  12        5.20        3.91      1.67 o 
   3   7  12       10.93        7.46      3.99 o 
  -5   8  12      117.69      109.72     17.47 o 
  -4   8  12       23.73       29.76     10.90 o 
  -3   8  12      264.47      259.94     16.37 o 
  -2   8  12      459.37      438.20     23.01 o 
  -1   8  12      106.69      130.82      7.27 o 
   0   8  12      449.62      419.66     16.37 o 
   1   8  12      312.24      318.84     11.96 o 
   2   8  12       78.88       87.57      7.84 o 
   3   8  12      152.42      155.88     11.20 o 
  -5   9  12        1.50        2.18      4.02 o 
  -4   9  12      187.31      184.72     15.91 o 
  -3   9  12        5.21        6.73      5.39 o 
  -2   9  12       83.61       88.35     20.55 o 
  -1   9  12       27.13       35.99     10.43 o 
   0   9  12        6.51        6.30      3.36 o 
   1   9  12        5.92        5.80      3.36 o 
   2   9  12        0.36        3.50      2.46 o 
   3   9  12       15.63       11.66      6.96 o 
  -5  10  12      703.53      768.34     58.71 o 
  -4  10  12      289.29      291.12     21.60 o 
  -3  10  12      297.31      285.63     19.23 o 
  -2  10  12       42.71       54.55     20.51 o 
  -1  10  12      129.06      110.50      9.56 o 
   0  10  12      868.37      965.91     37.54 o 
   1  10  12      694.38      695.91     27.21 o 
   2  10  12       14.42       11.16      4.64 o 
   3  10  12        4.73        7.97      3.88 o 
  -5  11  12        1.98        3.58      4.22 o 
  -4  11  12      152.49      147.40     22.10 o 
  -3  11  12        6.93        3.79      5.45 o 
  -2  11  12        7.64        7.68      4.49 o 
  -1  11  12      394.95      419.01     18.53 o 
   0  11  12       94.67       98.20     18.97 o 
   1  11  12       43.78       49.18     12.27 o 
   2  11  12        9.13       13.94      6.58 o 
  -4  12  12      400.88      416.30     36.36 o 
  -3  12  12      160.72      165.10     17.73 o 
  -2  12  12       22.28       21.43      8.94 o 
  -1  12  12      195.74      221.13     13.78 o 
   0  12  12      107.80       93.26     10.39 o 
   1  12  12      462.96      500.76     26.79 o 
   2  12  12       80.07       84.26     11.60 o 
  -4  13  12       16.25       14.29      8.11 o 
  -3  13  12      188.70      211.71     17.67 o 
  -2  13  12      212.11      212.56     15.98 o 
  -1  13  12       31.70       27.51     10.33 o 
   0  13  12        6.47        8.92      4.72 o 
   1  13  12      105.50      124.81     12.83 o 
   2  13  12       99.78      124.44     11.11 o 
  -4  14  12       72.14       71.41     11.59 o 
  -3  14  12        6.20        5.98      3.74 o 
  -2  14  12        0.50        5.29      4.65 o 
  -1  14  12       33.35       31.29      9.61 o 
   0  14  12      614.10      668.87     35.10 o 
   1  14  12       15.06        7.82      6.55 o 
   2  14  12      152.63      129.91     12.69 o 
  -3  15  12        8.80        8.85      6.31 o 
  -2  15  12      169.73      184.44     18.82 o 
  -1  15  12       34.79       28.55     14.22 o 
   0  15  12       24.36       18.59      8.63 o 
   1  15  12      196.13      248.12     20.97 o 
  -3  16  12       40.67       31.75     16.22 o 
  -2  16  12       25.76       29.74     17.23 o 
  -1  16  12      168.36      153.84     12.78 o 
   0  16  12       64.64       66.72     10.89 o 
   1  16  12       93.51       53.70     54.56 o 
  -2  17  12        1.15        2.88      4.65 o 
  -1  17  12      575.85      583.24     41.35 o 
   0  17  12        0.21        1.33      3.78 o 
  -5   1  13       70.06       56.14     24.76 o 
  -4   1  13        6.62        6.17      4.79 o 
  -3   1  13       14.39       10.12      5.04 o 
  -2   1  13       27.50       25.72      7.23 o 
  -1   1  13      286.07      279.72     15.03 o 
   0   1  13       48.68       48.98     11.97 o 
   1   1  13        0.13        1.38      1.80 o 
   2   1  13       95.06       85.58     11.43 o 
   3   1  13       23.54       13.48      5.58 o 
  -5   2  13       83.10       88.23     11.07 o 
  -4   2  13       95.68       91.23     10.41 o 
  -3   2  13        0.07        3.49      3.15 o 
  -2   2  13       51.70       56.83     17.29 o 
  -1   2  13       29.82       30.81     10.66 o 
   0   2  13      673.44      725.00     28.28 o 
   1   2  13       92.13       82.08      8.25 o 
   2   2  13      191.45      170.44     10.21 o 
   3   2  13       46.01       31.40     17.49 o 
  -5   3  13       53.80       41.24     19.98 o 
  -4   3  13       90.62       85.88      9.69 o 
  -3   3  13        0.25        2.69      3.70 o 
  -2   3  13      133.86      135.15      8.49 o 
  -1   3  13        4.21        6.73      3.51 o 
   0   3  13       66.19       77.61     17.13 o 
   1   3  13        8.91        8.86      3.70 o 
   2   3  13      209.38      208.98     11.68 o 
   3   3  13      264.41      246.25     15.57 o 
  -5   4  13       45.13       42.82     18.11 o 
  -4   4  13      462.83      555.99     32.87 o 
  -3   4  13      474.91      473.64     20.38 o 
  -2   4  13      329.48      331.61     17.50 o 
  -1   4  13      150.59      163.44     10.25 o 
   0   4  13       19.78       21.16      7.76 o 
   1   4  13      734.65      736.12     26.13 o 
   2   4  13       97.62       90.54      8.71 o 
   3   4  13       24.57       21.34      9.12 o 
  -5   5  13       54.90       46.05     22.54 o 
  -4   5  13      271.44      295.45     21.05 o 
  -3   5  13      162.46      149.31     13.62 o 
  -2   5  13        5.90        6.66      2.98 o 
  -1   5  13      418.19      440.14     19.10 o 
   0   5  13       33.14       29.20      9.67 o 
   1   5  13      461.31      454.68     21.82 o 
   2   5  13       27.01       23.01     10.01 o 
   3   5  13      186.38      185.14     13.21 o 
  -5   6  13     1118.26     1221.97     48.61 o 
  -4   6  13      235.66      253.91     18.73 o 
  -3   6  13      864.41      837.65     42.34 o 
  -2   6  13      115.17      111.11     10.89 o 
  -1   6  13       88.73       80.09      9.65 o 
   0   6  13      525.24      581.91     25.02 o 
   1   6  13      106.51      100.88      7.16 o 
   2   6  13       63.09       60.05      6.57 o 
   3   6  13        0.13        2.16      2.04 o 
  -5   7  13       10.60        6.00      4.78 o 
  -4   7  13       11.63       15.09      8.13 o 
  -3   7  13      117.25      132.97     12.65 o 
  -2   7  13      266.46      268.07     18.07 o 
  -1   7  13      665.21      706.03     33.17 o 
   0   7  13       26.54       25.12      8.43 o 
   1   7  13       48.02       41.73     15.43 o 
   2   7  13      199.47      168.10     28.22 o 
   3   7  13        0.68        1.68      2.41 o 
  -5   8  13      122.05      128.09     18.03 o 
  -4   8  13      636.69      636.85     39.07 o 
  -3   8  13       59.65       59.56     25.03 o 
  -2   8  13       47.55       42.19     15.52 o 
  -1   8  13      377.57      404.65     22.57 o 
   0   8  13       15.05       16.96      7.24 o 
   1   8  13      395.58      421.11     19.07 o 
   2   8  13       79.89       77.18      8.79 o 
  -4   9  13       14.97       12.53      8.15 o 
  -3   9  13       24.26       20.10      8.43 o 
  -2   9  13      377.89      380.61     26.04 o 
  -1   9  13        9.61        6.79      6.38 o 
   0   9  13      111.94      113.16      8.98 o 
   1   9  13       70.96       56.33     18.38 o 
   2   9  13        7.03        9.22      5.70 o 
  -4  10  13      243.78      258.50     22.18 o 
  -3  10  13        1.19        4.44      5.61 o 
  -2  10  13        0.42        4.81      5.21 o 
  -1  10  13       88.77       92.37     31.73 o 
   0  10  13      713.20      837.00     38.28 o 
   1  10  13       32.37       29.91     10.82 o 
   2  10  13       74.31       63.17     11.54 o 
  -4  11  13        5.01        6.68      6.44 o 
  -3  11  13        0.98        3.90      6.08 o 
  -2  11  13       73.78       60.56     23.27 o 
  -1  11  13      117.23       93.32     28.68 o 
   0  11  13        7.56        6.38      4.52 o 
   1  11  13        0.45        1.98      4.50 o 
   2  11  13      185.30      161.91     11.72 o 
  -4  12  13       31.22       21.11     13.72 o 
  -3  12  13      224.10      217.93     22.05 o 
  -2  12  13      169.09      180.46     17.38 o 
  -1  12  13       33.38       36.75     14.55 o 
   0  12  13       51.24       44.02     14.55 o 
   1  12  13       11.40        9.91      6.39 o 
  -3  13  13      185.14      191.23     18.43 o 
  -2  13  13        5.29        8.04      6.96 o 
  -1  13  13      120.13      129.24     11.23 o 
   0  13  13       10.67        8.74      5.16 o 
   1  13  13       49.34       32.44     20.78 o 
  -3  14  13      145.90      153.35     15.27 o 
  -2  14  13      215.35      224.29     19.96 o 
  -1  14  13        2.39        6.06      4.15 o 
   0  14  13      783.55      884.45     52.34 o 
  -2  15  13      105.55       96.25     18.34 o 
  -1  15  13        6.70        5.37      5.00 o 
   0  15  13      204.65      183.09     14.07 o 
  -5   0  14        2.54        5.01      7.03 o 
  -4   0  14     1453.73     1800.54     58.97 o 
  -3   0  14     1158.05     1226.95     43.70 o 
  -2   0  14       16.41       16.86      9.15 o 
  -1   0  14      232.19      221.29     21.41 o 
   0   0  14        2.61        3.86      9.51 o 
   1   0  14      721.00      752.45     50.43 o 
   2   0  14        0.08        1.26      5.15 o 
  -5   1  14      238.72      249.27     22.38 o 
  -4   1  14       50.77       43.69     22.66 o 
  -3   1  14       48.11       37.67     14.09 o 
  -2   1  14       83.59       66.59     19.56 o 
  -1   1  14        6.92        6.84      3.23 o 
   0   1  14      196.75      202.34     10.66 o 
   1   1  14      165.90      160.16     15.07 o 
   2   1  14       23.04       20.20      9.22 o 
  -5   2  14      710.11      739.51     56.51 o 
  -4   2  14       66.39       51.16     19.59 o 
  -3   2  14      415.96      419.28     34.09 o 
  -2   2  14      140.05      136.70     14.21 o 
  -1   2  14        0.49        3.13      3.49 o 
   0   2  14      334.72      365.20     18.85 o 
   1   2  14        0.42        4.74      3.78 o 
   2   2  14      401.32      415.52     27.86 o 
  -5   3  14        0.39        3.67      5.45 o 
  -4   3  14       10.61       12.67      6.54 o 
  -3   3  14      269.10      293.81     17.27 o 
  -2   3  14        1.64        4.02      3.40 o 
  -1   3  14      448.87      419.50     21.24 o 
   0   3  14      380.00      372.00     19.01 o 
   1   3  14      178.89      182.34     12.01 o 
   2   3  14      130.15      129.91      9.63 o 
  -4   4  14      259.66      258.83     24.55 o 
  -3   4  14       16.24       21.75     11.03 o 
  -2   4  14       62.46       54.97      8.89 o 
  -1   4  14       50.75       46.10     15.02 o 
   0   4  14      100.30       67.39     25.64 o 
   1   4  14      291.28      351.68     21.26 o 
   2   4  14       23.46       15.09      7.80 o 
  -4   5  14      110.57       95.89     37.08 o 
  -3   5  14        0.26        3.22      3.59 o 
  -2   5  14      371.03      362.99     22.85 o 
  -1   5  14       38.36       37.03     13.36 o 
   0   5  14      527.59      560.17     27.52 o 
   1   5  14      193.84      177.25     11.81 o 
   2   5  14      208.84      220.16     18.89 o 
  -4   6  14       58.54       63.97     34.32 o 
  -3   6  14        7.88       11.70      5.04 o 
  -2   6  14       82.19       69.23     31.55 o 
  -1   6  14      111.18       97.89     19.80 o 
   0   6  14       16.65       16.53      7.82 o 
   1   6  14        0.63        2.83      3.11 o 
   2   6  14        3.02        4.27      4.74 o 
  -4   7  14      325.63      324.24     26.65 o 
  -3   7  14       36.29       29.77     12.78 o 
  -2   7  14       19.67        9.04      5.62 o 
  -1   7  14      286.54      269.87     22.03 o 
   0   7  14        2.54        2.10      4.35 o 
   1   7  14       87.61       96.02      9.49 o 
   2   7  14       10.46        6.05      3.78 o 
  -4   8  14      284.22      283.73     25.36 o 
  -3   8  14       38.12       32.27     13.91 o 
  -2   8  14      368.11      355.87     24.79 o 
  -1   8  14       11.52       16.24      9.71 o 
   0   8  14       33.06       33.82     12.85 o 
   1   8  14      124.77      157.38     16.94 o 
  -4   9  14       37.07       30.18     18.06 o 
  -3   9  14       28.45       32.73     15.77 o 
  -2   9  14        4.55        9.56      4.61 o 
  -1   9  14       22.91       25.36     12.98 o 
   0   9  14       22.78       19.76      9.11 o 
   1   9  14       73.12       74.38     17.15 o 
  -3  10  14      183.81      174.80     17.87 o 
  -2  10  14       25.82       21.80     11.80 o 
  -1  10  14      144.61      126.12     12.84 o 
   0  10  14      445.98      549.76     45.57 o 
   1  10  14      118.36      115.86     13.14 o 
  -3  11  14      126.91      143.60     12.79 o 
  -2  11  14       36.05       37.97     17.74 o 
  -1  11  14      644.02      693.24     47.68 o 
   0  11  14       51.79       44.13     20.79 o 
   1  11  14       34.35       26.40     32.02 o 
  -2  12  14       76.89       48.55     24.05 o 
  -1  12  14      194.45      213.35     18.76 o 
   0  12  14        7.00        8.44      7.43 o 
  -2  13  14      234.61      272.96     24.32 o 
  -1  13  14      141.49      166.30     14.22 o 
  -4   1  15       49.45       32.55     18.36 o 
  -3   1  15      285.79      278.53     23.94 o 
  -2   1  15       52.94       46.19     16.40 o 
  -1   1  15      272.77      283.08     18.71 o 
   0   1  15      568.85      573.87     30.70 o 
   1   1  15      262.20      270.08     18.53 o 
  -4   2  15      162.73      185.36     18.48 o 
  -3   2  15      181.70      207.85     24.76 o 
  -2   2  15      332.04      349.25     20.70 o 
  -1   2  15       28.42       19.68      9.92 o 
   0   2  15      135.76      139.82     11.22 o 
   1   2  15       44.80       35.04     14.70 o 
  -4   3  15      176.71      178.90     18.26 o 
  -3   3  15       52.81       49.66     18.40 o 
  -2   3  15      273.54      310.93     19.22 o 
  -1   3  15       16.50       12.06      5.92 o 
   0   3  15        3.55        4.05      3.40 o 
   1   3  15       92.57       64.94     22.14 o 
  -4   4  15      572.38      600.24     46.83 o 
  -3   4  15      161.43      170.61     20.60 o 
  -2   4  15       60.25       43.32     22.73 o 
  -1   4  15      121.02      114.17     11.79 o 
   0   4  15       39.33       28.30     11.32 o 
   1   4  15      549.75      614.81     36.62 o 
  -3   5  15      159.61      166.87     25.11 o 
  -2   5  15       14.89       16.59      8.52 o 
  -1   5  15        2.73        4.20      5.84 o 
   0   5  15      398.11      422.25     37.35 o 
   1   5  15       97.35       95.49     12.45 o 
  -3   6  15      415.93      415.87     31.39 o 
  -2   6  15       18.97       16.21      9.01 o 
  -1   6  15        1.00        1.47      5.62 o 
   0   6  15      214.09      243.31     20.07 o 
   1   6  15       18.46       12.43      6.78 o 
  -3   7  15      165.93      180.94     19.98 o 
  -2   7  15       23.88       23.46     11.42 o 
  -1   7  15      389.38      413.51     30.95 o 
   0   7  15        0.00        1.16      4.61 o 
  -3   8  15       16.82       12.37      5.63 o 
  -2   8  15      294.16      287.84     23.56 o 
  -1   8  15      206.21      215.82     19.50 o 
   0   8  15       28.47       18.90     10.52 o 
  -2   9  15      507.11      593.87     45.96 o 
  -1   9  15       10.31       12.34      6.77 o 
   0   9  15      483.07      468.47     37.01 o 
  -2  10  15       19.63       10.52      7.24 o 
  -1  10  15      147.94      143.10     13.96 o 
  -3   0  16       33.23       22.82     23.90 o 
  -2   0  16        7.68        7.42      6.31 o 
  -1   0  16        9.65       14.62     14.85 o 
   0   0  16      351.98      381.95     40.27 o 
  -3   1  16       11.55       12.08      8.93 o 
  -2   1  16      126.70      120.59     11.02 o 
  -1   1  16        6.51        6.13      3.70 o 
   0   1  16      343.08      401.62     32.89 o 
  -2   2  16        1.69        3.84      3.59 o 
  -1   2  16       48.34       35.66     20.83 o 
   0   2  16       21.66       16.64      9.23 o 
  -2   3  16      103.84      107.83     13.25 o 
  -1   3  16      443.21      485.23     38.46 o 
   0   3  16        3.06        2.06      7.97 o 
  -2   4  16       28.83       29.40     18.49 o 
  -1   4  16       20.69       12.87      7.37 o 
  -2   5  16      162.47      184.93     18.72 o 
  -1   5  16      174.49      189.84     19.50 o 
                                                 
